# Supplementary material for: Transmembrane signaling by a synthetic receptor in artificial cells
Source: Nat Commun. 2023 Mar 24;14:1646. doi: 10.1038/s41467-023-37393-0 (PMC10039019; doi:10.1038/s41467-023-37393-0)
Supplement: Supplementary file 4 — Source Data [file 41467_2023_37393_MOESM4_ESM.xlsx]

## Sheet: Figure 3B
	Phos-EAR										Gus-EAR										Glu-EAR
		Cmpd 8			Trt-Cys			8 + ALP				Cmpd 14			Trt-Cys			14 + GUS				Cmpd11			Trt-Cys			11 + GLU
	Time	Blank	Cmpd8	Cmpd8_correction	Blank	Trt-Cys	Trt-Cys_correction	Blank	8+ALP	8+ALP_correction	Time	Blank	Cmpd14	Cmpd14_corrected	Blank	Trt-Cys	Trt-Cys_corrected	Blank	14+GUS	14+GUS_correction	Time	Blank	Cmpd11	Cmpd11_corrected	Blank	Trt-Cys	Trt-Cys_correction	Blank	11+GLU	11+GLU_correction
	0.0003125	-0.0106096	0.0107884	0.0213981	-0.262439	0.0349879	0.297427	-0.196636	-0.18245	0.0141859	5	6318.84	5165	-1153.84	15548.6	13613	-1935.59	12100.8	14485	2384.2	0.0026	-0.07135	0.00638	0.07773	-0.07135	-0.04131	0.03004	-0.07135	-0.03427	0.03708
	0.00697917	-0.0107288	0.0104308	0.0211596	-0.262141	0.0344515	0.296593	-0.199378	-0.184476	0.0149012	5.00833	6380.01	5259	-1121.01	15610.2	13688	-1922.2	12304	14664	2359.97	0.00927	-0.07039	0.00346	0.07385	-0.07039	-0.04089	0.0295	-0.07039	-0.03481	0.03558
	0.0136458	-0.010848	0.0100732	0.0209212	-0.261903	0.0338554	0.295758	-0.202119	-0.186443	0.015676	5.01667	6441.26	5383	-1058.26	15671.9	13766	-1905.88	12507.5	14853	2345.49	0.01594	-0.06968	0.00089407	0.0705741	-0.06968	-0.04047	0.02921	-0.06968	-0.03517	0.03451
	0.0203125	-0.0109673	0.00965595	0.0206232	-0.261664	0.0331998	0.294864	-0.204742	-0.18841	0.0163317	5.025	6502.43	5535	-967.432	15733.5	13859	-1874.49	12710.7	15054	2343.25	0.0226	-0.06908	-0.00131	0.06777	-0.06908	-0.04011	0.02897	-0.06908	-0.03535	0.03373
	0.0269792	-0.0110865	0.00929832	0.0203848	-0.261426	0.0325441	0.29397	-0.207305	-0.190318	0.0169873	5.03333	6563.61	5715	-848.606	15795.1	13975	-1820.1	12914	15257	2343.02	0.02927	-0.06872	-0.00316	0.06556	-0.06872	-0.0397	0.02902	-0.06872	-0.03541	0.03331
	0.0336458	-0.0112057	0.0089407	0.0201464	-0.261128	0.0318885	0.293016	-0.209808	-0.192225	0.0175834	5.04167	6624.85	5912	-712.853	15856.8	14101	-1755.78	13117.5	15463	2345.54	0.03594	-0.06855	-0.00483	0.06372	-0.06855	-0.03922	0.02933	-0.06855	-0.03541	0.03314
	0.0403125	-0.0113249	0.00858307	0.019908	-0.26083	0.0312328	0.292063	-0.212193	-0.193954	0.018239	5.05	6686.03	6122	-564.027	15918.4	14218	-1700.39	13320.7	15673	2352.3	0.0426	-0.06843	-0.00626	0.06217	-0.06843	-0.0388	0.02963	-0.06843	-0.03529	0.03314
	0.0469792	-0.0113845	0.00828505	0.0196695	-0.260472	0.0306368	0.291109	-0.214517	-0.195563	0.0189543	5.05833	6747.2	6334	-413.201	15980	14323	-1657	13523.9	15893	2369.07	0.04927	-0.06843	-0.00757	0.06086	-0.06843	-0.03833	0.0301	-0.06843	-0.03517	0.03326
	0.0536458	-0.0114441	0.00804663	0.0194907	-0.260055	0.0301003	0.290155	-0.216663	-0.196934	0.0197291	5.06667	6808.45	6516	-292.448	16041.7	14425	-1616.68	13727.4	16119	2391.59	0.05594	-0.06849	-0.0087	0.05979	-0.06849	-0.03785	0.03064	-0.06849	-0.03511	0.03338
	0.0603125	-0.0114441	0.00780821	0.0192523	-0.259638	0.0296235	0.289261	-0.218689	-0.198126	0.0205636	5.075	6869.62	6659	-210.622	16103.3	14536	-1567.29	13930.6	16334	2403.35	0.0626	-0.06855	-0.00978	0.05877	-0.06855	-0.03743	0.03112	-0.06855	-0.03505	0.0335
	0.0669792	-0.0115037	0.00762939	0.0191331	-0.259221	0.0292063	0.288427	-0.220478	-0.19902	0.0214577	5.08333	6930.8	6754	-176.795	16164.9	14657	-1507.9	14133.9	16536	2402.12	0.06927	-0.06855	-0.01079	0.05776	-0.06855	-0.03701	0.03154	-0.06855	-0.03511	0.03344
	0.0736458	-0.0115037	0.00751019	0.0190139	-0.258744	0.0289083	0.287652	-0.222027	-0.199676	0.0223517	5.09167	6992.04	6803	-189.042	16226.6	14785	-1441.58	14337.4	16712	2374.64	0.07594	-0.0686	-0.01174	0.05686	-0.0686	-0.03666	0.03194	-0.0686	-0.03529	0.03331
	0.0803125	-0.0115037	0.00745058	0.0189543	-0.258327	0.0286102	0.286937	-0.223458	-0.200152	0.0233054	5.1	7053.22	6827	-226.216	16288.2	14919	-1369.19	14540.6	16862	2321.4	0.0826	-0.0686	-0.01276	0.05584	-0.0686	-0.03642	0.03218	-0.0686	-0.03552	0.03308
	0.0869792	-0.0115633	0.00739098	0.0189543	-0.257909	0.0284314	0.286341	-0.22465	-0.200391	0.0242591	5.10833	7114.39	6854	-260.39	16349.8	15049	-1300.8	14743.8	16990	2246.17	0.08927	-0.0686	-0.01365	0.05495	-0.0686	-0.03618	0.03242	-0.0686	-0.03582	0.03278
	0.0936458	-0.0116825	0.00739098	0.0190735	-0.257492	0.0282526	0.285745	-0.225723	-0.20045	0.0252724	5.11667	7175.64	6902	-273.637	16411.5	15179	-1232.48	14947.3	17107	2159.69	0.09594	-0.06855	-0.0146	0.05395	-0.06855	-0.03606	0.03249	-0.06855	-0.03618	0.03237
	0.100312	-0.0119209	0.00733137	0.0192523	-0.257075	0.0281334	0.285208	-0.226617	-0.200391	0.026226	5.125	7236.81	6971	-265.811	16473.1	15309	-1164.09	15150.5	17223	2072.45	0.1026	-0.06843	-0.01538	0.05305	-0.06843	-0.036	0.03243	-0.06843	-0.03654	0.03189
	0.106979	-0.012219	0.00733137	0.0195503	-0.256658	0.0280142	0.284672	-0.227392	-0.200212	0.0271797	5.13333	7297.98	7058	-239.985	16534.7	15442	-1092.7	15353.8	17340	1986.22	0.10927	-0.06831	-0.01609	0.05222	-0.06831	-0.036	0.03231	-0.06831	-0.03684	0.03147
	0.113646	-0.0125766	0.00733137	0.019908	-0.2563	0.027895	0.284195	-0.228047	-0.199914	0.0281334	5.14167	7359.23	7155	-204.232	16596.4	15576	-1020.38	15557.3	17467	1909.74	0.11594	-0.06813	-0.01669	0.05144	-0.06813	-0.036	0.03213	-0.06813	-0.03695	0.03118
	0.120313	-0.0129938	0.00727177	0.0202656	-0.255942	0.0277758	0.283718	-0.228643	-0.199556	0.0290871	5.15	7420.41	7256	-164.405	16658	15707	-950.99	15760.5	17606	1845.5	0.1226	-0.06783	-0.01711	0.05072	-0.06783	-0.03606	0.03177	-0.06783	-0.03684	0.03099
	0.126979	-0.0134706	0.00715256	0.0206232	-0.255585	0.027597	0.283182	-0.22912	-0.19908	0.0300407	5.15833	7481.58	7363	-118.579	16719.6	15834	-885.599	15963.7	17763	1799.27	0.12927	-0.06741	-0.01734	0.05007	-0.06741	-0.03606	0.03135	-0.06741	-0.0366	0.03081
	0.133646	-0.0139475	0.00697374	0.0209212	-0.255287	0.0274181	0.282705	-0.229537	-0.198483	0.031054	5.16667	7542.83	7478	-64.8263	16781.3	15957	-824.281	16167.2	17935	1767.79	0.13594	-0.06688	-0.01729	0.04959	-0.06688	-0.03606	0.03082	-0.06688	-0.03612	0.03076
	0.140313	-0.0144839	0.00673532	0.0212193	-0.255048	0.0271797	0.282228	-0.229895	-0.197828	0.0320673	5.175	7604	7604	0	16842.9	16081	-761.89	16370.4	18105	1734.55	0.1426	-0.06628	-0.01705	0.04923	-0.06628	-0.03588	0.0304	-0.06628	-0.03541	0.03087
	0.146979	-0.0149608	0.0064373	0.0213981	-0.25475	0.0269413	0.281692	-0.230253	-0.197113	0.0331402	5.18333	7665.17	7733	67.8263	16904.5	16204	-700.499	16573.7	18269	1695.32	0.14927	-0.06557	-0.01663	0.04894	-0.06557	-0.03558	0.02999	-0.06557	-0.03457	0.031
	0.153646	-0.015378	0.00607967	0.0214577	-0.254452	0.0265837	0.281036	-0.23061	-0.196278	0.0343323	5.19167	7726.42	7860	133.579	16966.2	16327	-639.182	16777.2	18415	1637.84	0.15594	-0.06479	-0.01597	0.04882	-0.06479	-0.03511	0.02968	-0.06479	-0.03368	0.03111
	0.160312	-0.0157356	0.00572205	0.0214577	-0.254154	0.026226	0.28038	-0.230908	-0.195444	0.0354648	5.2	7787.59	7986	198.405	17027.8	16448	-579.79	16980.4	18543	1562.6	0.1626	-0.06402	-0.0152	0.04882	-0.06402	-0.03445	0.02957	-0.06402	-0.03278	0.03124
	0.166979	-0.0160336	0.00542402	0.0214577	-0.253797	0.0258684	0.279665	-0.231266	-0.194669	0.0365973	5.20833	7848.77	8115	266.232	17089.4	16561	-528.399	17183.6	18659	1475.37	0.16927	-0.06324	-0.01431	0.04893	-0.06324	-0.03362	0.02962	-0.06324	-0.03195	0.03129
	0.173646	-0.0162721	0.005126	0.0213981	-0.253379	0.0254512	0.278831	-0.231564	-0.193894	0.0376701	5.21667	7910.02	8252	341.985	17151.1	16669	-482.082	17387.1	18775	1387.89	0.17594	-0.06241	-0.01341	0.049	-0.06241	-0.0326	0.02981	-0.06241	-0.03129	0.03112
	0.180312	-0.0164509	0.00488758	0.0213385	-0.252903	0.025034	0.277936	-0.231922	-0.193179	0.038743	5.225	7971.19	8391	419.811	17212.7	16775	-437.691	17590.3	18899	1308.65	0.1826	-0.06169	-0.01258	0.04911	-0.06169	-0.03159	0.0301	-0.06169	-0.03088	0.03081
	0.186979	-0.0165105	0.00470877	0.0212193	-0.252366	0.0246167	0.276983	-0.23222	-0.192583	0.0396371	5.23333	8032.36	8530	497.637	17274.3	16887	-387.299	17793.6	19027	1233.42	0.18927	-0.06104	-0.01186	0.04918	-0.06104	-0.03058	0.03046	-0.06104	-0.03076	0.03028
	0.193646	-0.0165105	0.00458956	0.0211	-0.25171	0.0241399	0.27585	-0.232577	-0.192106	0.0404716	5.24167	8093.61	8667	573.39	17336	17004	-331.982	17997.1	19162	1164.94	0.19594	-0.06044	-0.01132	0.04912	-0.06044	-0.02962	0.03082	-0.06044	-0.03088	0.02956
	0.200313	-0.0164509	0.00447035	0.0209212	-0.250995	0.023663	0.274658	-0.232875	-0.191689	0.0411868	5.25	8154.78	8802	647.216	17397.6	17121	-276.591	18200.3	19296	1095.7	0.2026	-0.0599	-0.01091	0.04899	-0.0599	-0.02891	0.03099	-0.0599	-0.03129	0.02861
	0.206979	-0.0163317	0.00441074	0.0207424	-0.25022	0.0231862	0.273407	-0.233114	-0.191391	0.0417233	5.25833	8215.96	8948	732.042	17459.2	17238	-221.2	18403.5	19428	1024.47	0.20927	-0.05949	-0.01067	0.04882	-0.05949	-0.02843	0.03106	-0.05949	-0.03183	0.02766
	0.213646	-0.0161529	0.00429153	0.0204444	-0.249505	0.0226498	0.272155	-0.233293	-0.191033	0.0422597	5.26667	8277.2	9125	847.795	17520.9	17351	-169.882	18607	19557	949.986	0.21594	-0.05919	-0.01061	0.04858	-0.05919	-0.02819	0.031	-0.05919	-0.03254	0.02665
	0.220312	-0.0160336	0.00417233	0.020206	-0.24879	0.0221133	0.270903	-0.233412	-0.190675	0.0427365	5.275	8338.38	9346	1007.62	17582.5	17461	-121.491	18810.2	19679	868.751	0.2226	-0.05895	-0.01067	0.04828	-0.05895	-0.02819	0.03076	-0.05895	-0.03332	0.02563
	0.226979	-0.0159144	0.00393391	0.0198483	-0.248075	0.0215173	0.269592	-0.233412	-0.190318	0.0430942	5.28333	8399.55	9581	1181.45	17644.1	17566	-78.0998	19013.5	19798	784.515	0.22927	-0.05883	-0.01085	0.04798	-0.05883	-0.02837	0.03046	-0.05883	-0.03415	0.02468
	0.233646	-0.0158548	0.00369549	0.0195503	-0.247538	0.0209212	0.268459	-0.233412	-0.189841	0.043571	5.29167	8460.8	9808	1347.2	17705.8	17665	-40.7825	19217	19912	695.036	0.23594	-0.05883	-0.01103	0.0478	-0.05883	-0.02879	0.03004	-0.05883	-0.03493	0.0239
	0.240313	-0.0158548	0.00333786	0.0191927	-0.247002	0.0203252	0.267327	-0.233352	-0.189245	0.0441074	5.3	8521.97	10012	1490.03	17767.4	17755	-12.3912	19420.2	20026	605.8	0.2426	-0.05895	-0.01121	0.04774	-0.05895	-0.02921	0.02974	-0.05895	-0.03564	0.02331
	0.246979	-0.0159144	0.00298023	0.0188947	-0.246584	0.0197291	0.266314	-0.233233	-0.188589	0.0446439	5.30833	8583.15	10183	1599.85	17829	17829	0	19623.4	20135	511.565	0.24927	-0.05913	-0.01138	0.04775	-0.05913	-0.02968	0.02945	-0.05913	-0.03624	0.02289
	0.253646	-0.0160933	0.0025034	0.0185966	-0.246286	0.0191331	0.265419	-0.233054	-0.187874	0.0451803	5.31667	8644.39	10327	1682.61	17890.7	17890	-0.682711	19826.9	20238	411.086	0.25594	-0.05943	-0.01156	0.04787	-0.05943	-0.03004	0.02939	-0.05943	-0.03672	0.02271
	0.260313	-0.0162125	0.00208616	0.0182986	-0.245988	0.018537	0.264525	-0.232875	-0.187039	0.045836	5.325	8705.57	10453	1747.43	17952.3	17950	-2.29146	20030.1	20333	302.85	0.2626	-0.05978	-0.01168	0.0481	-0.05978	-0.03028	0.0295	-0.05978	-0.03713	0.02265
	0.266979	-0.0163913	0.00154972	0.017941	-0.24575	0.017941	0.263691	-0.232637	-0.186205	0.046432	5.33333	8766.74	10572	1805.26	18013.9	18022	8.09979	20233.4	20420	186.615	0.26927	-0.06014	-0.0118	0.04834	-0.06014	-0.0304	0.02974	-0.06014	-0.03743	0.02271
	0.273646	-0.0165701	0.00107288	0.017643	-0.245571	0.0172853	0.262856	-0.232458	-0.185311	0.0471473	5.34167	8827.99	10689	1861.01	18075.6	18107	31.4171	20436.9	20501	64.1356	0.27594	-0.0605	-0.01198	0.04852	-0.0605	-0.0304	0.0301	-0.0605	-0.03779	0.02271
	0.280313	-0.0167489	0.000596046	0.017345	-0.245273	0.0166893	0.261962	-0.23222	-0.184417	0.0478029	5.35	8889.16	10813	1923.84	18137.2	18202	64.8083	20640.1	20594	-46.0998	0.2826	-0.06092	-0.01216	0.04876	-0.06092	-0.03034	0.03058	-0.06092	-0.03803	0.02289
	0.286979	-0.0168681	0.000119209	0.0169873	-0.244975	0.0160336	0.261009	-0.231981	-0.183523	0.0484586	5.35833	8950.34	10946	1995.66	18198.8	18304	105.2	20843.3	20718	-125.335	0.28927	-0.06133	-0.01246	0.04887	-0.06133	-0.03022	0.03111	-0.06133	-0.03833	0.023
	0.293646	-0.0169277	-0.000357628	0.0165701	-0.244617	0.015378	0.259995	-0.231743	-0.182688	0.0490546	5.36667	9011.58	11087	2075.42	18260.5	18407	146.517	21046.8	20881	-165.815	0.29594	-0.06175	-0.01287	0.04888	-0.06175	-0.03004	0.03171	-0.06175	-0.03862	0.02313
	0.300312	-0.0170469	-0.000834465	0.0162125	-0.2442	0.0147223	0.258923	-0.231564	-0.181794	0.0497699	5.375	9072.76	11237	2164.24	18322.1	18515	192.908	21250	21085	-165.05	0.3026	-0.06223	-0.01341	0.04882	-0.06223	-0.02998	0.03225	-0.06223	-0.03898	0.02325
	0.306979	-0.0171065	-0.0012517	0.0158548	-0.243723	0.0140667	0.25779	-0.231385	-0.18096	0.0504255	5.38333	9133.93	11381	2247.07	18383.7	18628	244.299	21453.3	21329	-124.285	0.30927	-0.06264	-0.01407	0.04857	-0.06264	-0.02992	0.03272	-0.06264	-0.03934	0.0233
	0.313646	-0.0172257	-0.00172853	0.0154972	-0.243187	0.013411	0.256598	-0.231206	-0.180125	0.0510812	5.39167	9195.18	11509	2313.82	18445.4	18751	305.617	21656.8	21590	-66.7646	0.31594	-0.06312	-0.01484	0.04828	-0.06312	-0.02998	0.03314	-0.06312	-0.03976	0.02336
	0.320312	-0.017345	-0.00208616	0.0152588	-0.242651	0.0127554	0.255406	-0.231087	-0.179291	0.0517964	5.4	9256.35	11621	2364.65	18507	18886	379.008	21860	21860	0	0.3226	-0.0636	-0.01574	0.04786	-0.0636	-0.03016	0.03344	-0.0636	-0.04023	0.02337
	0.326979	-0.0175238	-0.0025034	0.0150204	-0.242174	0.0120401	0.254214	-0.230968	-0.178516	0.0524521	5.40833	9317.53	11720	2402.47	18568.6	19034	465.399	21919.5	22127	207.541	0.32927	-0.06413	-0.01663	0.0475	-0.06413	-0.03046	0.03367	-0.06413	-0.04077	0.02336
	0.333646	-0.0177622	-0.00280142	0.0149608	-0.241637	0.0113845	0.253022	-0.230849	-0.177741	0.0531077	5.41667	9378.77	11813	2434.23	18630.3	19201	570.716	21979	22385	406.011	0.33594	-0.06467	-0.01758	0.04709	-0.06467	-0.03082	0.03385	-0.06467	-0.04137	0.0233
	0.340313	-0.0180006	-0.00309944	0.0149012	-0.24116	0.0107288	0.251889	-0.23073	-0.177026	0.0537038	5.425	9439.95	11917	2477.05	18691.9	19384	692.108	22038.4	22636	597.552	0.3426	-0.06521	-0.01854	0.04667	-0.06521	-0.03123	0.03398	-0.06521	-0.04202	0.02319
	0.346979	-0.018239	-0.00339746	0.0148416	-0.240684	0.0100732	0.250757	-0.23061	-0.17637	0.0542402	5.43333	9501.12	12043	2541.88	18753.5	19586	832.499	22097.9	22861	763.093	0.34927	-0.06574	-0.01949	0.04625	-0.06574	-0.03171	0.03403	-0.06574	-0.04274	0.023
	0.353646	-0.018537	-0.00357628	0.0149608	-0.240266	0.00935793	0.249624	-0.230432	-0.175714	0.0547171	5.44167	9562.37	12184	2621.63	18815.2	19799	983.816	22157.4	23059	901.562	0.35594	-0.06622	-0.02038	0.04584	-0.06622	-0.03225	0.03397	-0.06622	-0.04345	0.02277
	0.360312	-0.0187159	-0.00375509	0.0149608	-0.239849	0.00864267	0.248492	-0.230253	-0.175118	0.0551343	5.45	9623.54	12330	2706.46	18876.8	20012	1135.21	22216.9	23224	1007.1	0.3626	-0.06676	-0.02134	0.04542	-0.06676	-0.03284	0.03392	-0.06676	-0.04429	0.02247
	0.366979	-0.0188947	-0.0038743	0.0150204	-0.239432	0.00792742	0.247359	-0.230014	-0.174522	0.0554919	5.45833	9684.71	12480	2795.29	18938.4	20221	1282.6	22276.4	23355	1078.64	0.36927	-0.06723	-0.02235	0.04488	-0.06723	-0.0335	0.03373	-0.06723	-0.04518	0.02205
	0.373646	-0.0189543	-0.00393391	0.0150204	-0.239074	0.00721216	0.246286	-0.229716	-0.173926	0.0557899	5.46667	9745.96	12632	2886.04	19000.1	20412	1411.92	22335.9	23467	1131.11	0.37594	-0.06777	-0.02348	0.04429	-0.06777	-0.03421	0.03356	-0.06777	-0.04619	0.02158
	0.380312	-0.0190139	-0.00405312	0.0149608	-0.238717	0.0064373	0.245154	-0.229359	-0.17333	0.0560284	5.475	9807.14	12798	2990.86	19061.7	20582	1520.31	22395.3	23577	1181.66	0.3826	-0.06831	-0.0248	0.04351	-0.06831	-0.03499	0.03332	-0.06831	-0.04733	0.02098
	0.386979	-0.0189543	-0.00411272	0.0148416	-0.238359	0.00566244	0.244021	-0.229001	-0.172734	0.0562668	5.48333	9868.31	13010	3141.69	19123.3	20726	1602.7	22454.8	23701	1246.2	0.38927	-0.06896	-0.02635	0.04261	-0.06896	-0.03588	0.03308	-0.06896	-0.04852	0.02044
	0.393646	-0.0188351	-0.00423193	0.0146031	-0.238061	0.00488758	0.242949	-0.228584	-0.172079	0.0565052	5.49167	9929.56	13302	3372.44	19185	20841	1656.02	22514.3	23832	1317.67	0.39594	-0.06968	-0.02819	0.04149	-0.06968	-0.03695	0.03273	-0.06968	-0.04983	0.01985
	0.400313	-0.0186563	-0.00435114	0.0143051	-0.237703	0.00411272	0.241816	-0.228107	-0.171423	0.056684	5.5	9990.73	13698	3707.27	19246.6	20940	1693.41	22573.8	23966	1392.21	0.4026	-0.07057	-0.03046	0.04011	-0.07057	-0.03827	0.0323	-0.07057	-0.05132	0.01925
	0.406979	-0.0184774	-0.00447035	0.0140071	-0.237465	0.00333786	0.240803	-0.227571	-0.170708	0.0568628	5.50833	10051.9	14222	4170.1	19308.2	21051	1742.8	22633.3	24090	1456.75	0.40927	-0.07159	-0.03302	0.03857	-0.07159	-0.03976	0.03183	-0.07159	-0.05293	0.01866
	0.413646	-0.0182986	-0.00464916	0.0136495	-0.237167	0.002563	0.23973	-0.227034	-0.170052	0.056982	5.51667	10113.2	14903	4789.85	19369.9	21190	1820.12	22692.8	24191	1498.22	0.41594	-0.07284	-0.03606	0.03678	-0.07284	-0.0416	0.03124	-0.07284	-0.05478	0.01806
	0.420312	-0.0181794	-0.00488758	0.0132918	-0.236928	0.00178814	0.238717	-0.226498	-0.169337	0.0571609	5.525	10174.3	15780	5605.68	19431.5	21351	1919.51	22752.2	24269	1516.76	0.4226	-0.07427	-0.03946	0.03481	-0.07427	-0.04375	0.03052	-0.07427	-0.05686	0.01741
	0.426979	-0.0181794	-0.005126	0.0130534	-0.23669	0.00101328	0.237703	-0.225902	-0.168741	0.0571609	5.53333	10235.5	16914	6678.5	19493.1	21528	2034.9	22811.7	24330	1518.3	0.42927	-0.076	-0.04327	0.03273	-0.076	-0.04625	0.02975	-0.076	-0.05919	0.01681
	0.433646	-0.018239	-0.00536442	0.0128746	-0.236392	0.000238419	0.23663	-0.225365	-0.168085	0.0572801	5.54167	10296.7	18320	8023.25	19554.8	21704	2149.22	22871.2	24381	1509.77	0.43594	-0.07796	-0.04745	0.03051	-0.07796	-0.04917	0.02879	-0.07796	-0.06181	0.01615
	0.440312	-0.0184178	-0.00560284	0.012815	-0.236154	-0.000596046	0.235558	-0.224769	-0.167549	0.0572205	5.55	10357.9	20042	9684.08	19616.4	21865	2248.61	22930.7	24426	1495.31	0.4426	-0.08029	-0.05198	0.02831	-0.08029	-0.05239	0.0279	-0.08029	-0.06479	0.0155
	0.446979	-0.0187755	-0.00584126	0.0129342	-0.235856	-0.00149012	0.234365	-0.224292	-0.167012	0.0572801	5.55833	10419.1	22080	11660.9	19678	22011	2333	22990.1	24464	1473.85	0.44927	-0.08297	-0.0568	0.02617	-0.08297	-0.05603	0.02694	-0.08297	-0.06813	0.01484
	0.453646	-0.0191331	-0.00607967	0.0130534	-0.235558	-0.00238419	0.233173	-0.223815	-0.166476	0.0573397	5.56667	10480.3	24357	13876.7	19739.7	22142	2402.32	23049.7	24499	1449.32	0.45594	-0.08601	-0.06199	0.02402	-0.08601	-0.06002	0.02599	-0.08601	-0.072	0.01401
	0.460313	-0.0196099	-0.00631809	0.0132918	-0.2352	-0.00327825	0.231922	-0.223517	-0.165939	0.0575781	5.575	10541.5	26878	16336.5	19801.3	22264	2462.71	23109.1	24539	1429.86	0.4626	-0.08947	-0.06753	0.02194	-0.08947	-0.06431	0.02516	-0.08947	-0.07635	0.01312
	0.466979	-0.0201464	-0.00649691	0.0136495	-0.234902	-0.00423193	0.23067	-0.223219	-0.165343	0.0578761	5.58333	10602.7	29437	18834.3	19862.9	22377	2514.1	23168.6	24588	1419.4	0.46927	-0.09334	-0.07349	0.01985	-0.09334	-0.06896	0.02438	-0.09334	-0.0813	0.01204
	0.473646	-0.0206828	-0.00667572	0.0140071	-0.234604	-0.00524521	0.229359	-0.223041	-0.164688	0.0583529	5.59167	10663.9	31938	21274.1	19924.6	22477	2552.41	23228.1	24640	1411.87	0.47594	-0.09775	-0.08005	0.0177	-0.09775	-0.07403	0.02372	-0.09775	-0.08678	0.01097
	0.480312	-0.0211596	-0.00691414	0.0142455	-0.234306	-0.00625849	0.228047	-0.222981	-0.164032	0.058949	5.6	10725.1	34216	23490.9	19986.2	22568	2581.81	23287.6	24691	1403.41	0.4826	-0.10258	-0.0872	0.01538	-0.10258	-0.07945	0.02313	-0.10258	-0.09298	0.0096
	0.486979	-0.0215769	-0.00715256	0.0144243	-0.234008	-0.00727177	0.226736	-0.222921	-0.163198	0.0597239	5.60833	10786.3	36019	25232.7	20047.8	22654	2606.2	23347	24741	1393.95	0.48927	-0.10794	-0.09507	0.01287	-0.10794	-0.08529	0.02265	-0.10794	-0.09984	0.0081
	0.493646	-0.0219345	-0.00739098	0.0145435	-0.23371	-0.00822544	0.225484	-0.222862	-0.162363	0.0604987	5.61667	10847.5	37299	26451.5	20109.5	22741	2631.51	23406.6	24795	1388.42	0.49594	-0.1139	-0.10383	0.01007	-0.1139	-0.09173	0.02217	-0.1139	-0.10741	0.00649
	0.500313	-0.0222325	-0.007689	0.0145435	-0.233352	-0.00917911	0.224173	-0.222743	-0.161409	0.0613332	5.625	10908.7	37954	27045.3	20171.1	22826	2654.91	23466	24856	1389.97	0.5026	-0.12052	-0.11361	0.00691	-0.12052	-0.09882	0.0217	-0.12052	-0.11575	0.00477
	0.506979	-0.022471	-0.00798702	0.0144839	-0.233054	-0.0101328	0.222921	-0.222564	-0.160396	0.0621676	5.63333	10969.9	37983	27013.1	20232.7	22911	2678.3	23525.5	24921	1395.51	0.50927	-0.12779	-0.12445	0.00334	-0.12779	-0.10663	0.02116	-0.12779	-0.12487	0.00292
	0.513646	-0.0225902	-0.00834465	0.0142455	-0.232756	-0.0109673	0.221789	-0.222266	-0.159323	0.0629425	5.64167	11031.1	37478	26446.9	20294.4	22999	2704.61	23585	24985	1399.98	0.51594	-0.1359	-0.13649	-0.00059	-0.1359	-0.11533	0.02057	-0.1359	-0.13483	0.00107
	0.520312	-0.0227094	-0.00876188	0.0139475	-0.232399	-0.0118017	0.220597	-0.221908	-0.15825	0.0636578	5.65	11092.3	36506	25413.7	20356	23091	2735.01	23644.5	25040	1395.52	0.5226	-0.14484	-0.14979	-0.00495	-0.14484	-0.12499	0.01985	-0.14484	-0.14561	-0.00077
	0.526979	-0.022769	-0.00917912	0.0135899	-0.2321	-0.012517	0.219584	-0.221431	-0.157177	0.0642538	5.65833	11153.5	35167	24013.5	20417.6	23192	2774.4	23703.9	25076	1372.06	0.52927	-0.15473	-0.16427	-0.00954	-0.15473	-0.13572	0.01901	-0.15473	-0.15736	-0.00263
	0.533646	-0.0228882	-0.00959635	0.0132918	-0.231743	-0.0131726	0.21857	-0.220835	-0.156224	0.0646114	5.66667	11214.7	33604	22389.3	20479.3	23298	2818.71	23763.5	25103	1339.53	0.53594	-0.16552	-0.17995	-0.01443	-0.16552	-0.14764	0.01788	-0.16552	-0.16999	-0.00447
	0.540312	-0.0229478	-0.00995398	0.0129938	-0.231445	-0.0137091	0.217736	-0.220239	-0.15533	0.0649095	5.675	11275.9	31860	20584.1	20540.9	23409	2868.11	23822.9	25143	1320.07	0.5426	-0.17738	-0.19687	-0.01949	-0.17738	-0.16081	0.01657	-0.17738	-0.18364	-0.00626
	0.546979	-0.023067	-0.0103712	0.0126958	-0.231206	-0.0142455	0.216961	-0.219584	-0.154495	0.0650883	5.68333	11337.1	30074	18736.9	20602.5	23524	2921.5	23882.4	25213	1330.61	0.54927	-0.19038	-0.21487	-0.02449	-0.19038	-0.1753	0.01508	-0.19038	-0.19825	-0.00787
	0.553646	-0.0231862	-0.0107288	0.0124574	-0.230968	-0.0147223	0.216246	-0.218928	-0.15378	0.0651479	5.69167	11398.3	28292	16893.7	20664.2	23644	2979.81	23941.9	25315	1373.08	0.55594	-0.20444	-0.23407	-0.02963	-0.20444	-0.19103	0.01341	-0.20444	-0.21392	-0.00948
	0.560312	-0.0233054	-0.0110269	0.0122786	-0.230789	-0.0151396	0.21565	-0.218332	-0.153124	0.0652075	5.7	11459.5	26572	15112.5	20725.8	23766	3040.21	24001.4	25451	1449.62	0.5626	-0.21958	-0.25433	-0.03475	-0.21958	-0.20808	0.0115	-0.21958	-0.23067	-0.01109
	0.566979	-0.0234246	-0.0112653	0.0121593	-0.23061	-0.0156164	0.214994	-0.217795	-0.152528	0.0652671	5.70833	11520.7	24999	13478.3	20787.4	23878	3090.6	24060.8	25612	1551.16	0.56927	-0.23586	-0.27561	-0.03975	-0.23586	-0.22638	0.00948	-0.23586	-0.24849	-0.01263
	0.573646	-0.0235438	-0.0115037	0.0120401	-0.230432	-0.0160336	0.214398	-0.217259	-0.152051	0.0652075	5.71667	11581.9	23561	11979.1	20849.1	23979	3129.91	24120.4	25788	1667.63	0.57594	-0.25326	-0.29802	-0.04476	-0.25326	-0.24593	0.00733	-0.25326	-0.26745	-0.01419
	0.580313	-0.023663	-0.0116229	0.0120401	-0.230312	-0.0165105	0.213802	-0.216842	-0.151575	0.0652671	5.725	11643.1	22309	10665.9	20910.7	24077	3166.31	24179.8	25973	1793.17	0.5826	-0.27174	-0.32139	-0.04965	-0.27174	-0.26667	0.00507	-0.27174	-0.28759	-0.01585
	0.586979	-0.0237226	-0.0117421	0.0119805	-0.230134	-0.0170469	0.213087	-0.216424	-0.151157	0.0652671	5.73333	11704.3	21217	9512.75	20972.3	24184	3211.7	24239.3	26146	1906.71	0.58927	-0.29129	-0.34583	-0.05454	-0.29129	-0.28849	0.0028	-0.29129	-0.30887	-0.01758
	0.593646	-0.0237823	-0.0118613	0.0119209	-0.230014	-0.0175834	0.212431	-0.216007	-0.15074	0.0652671	5.74167	11765.5	20290	8524.5	21034	24298	3264.01	24298.8	26300	2001.18	0.59594	-0.31191	-0.37116	-0.05925	-0.31191	-0.31132	0.00059	-0.31191	-0.33134	-0.01943
	0.600313	-0.0238419	-0.0119805	0.0118613	-0.229836	-0.018239	0.211596	-0.21565	-0.150383	0.0652671	5.75	11826.7	19527	7700.32	21095.6	24414	3318.4	24358.3	26436	2077.72	0.6026	-0.33355	-0.39744	-0.06389	-0.33355	-0.33504	-0.00149	-0.33355	-0.35489	-0.02134
	0.606979	-0.0237823	-0.0120401	0.0117421	-0.229657	-0.0188947	0.210762	-0.215352	-0.149965	0.0653863	5.75833	11887.8	18903	7015.15	21157.2	24528	3370.8	24449.3	26558	2108.7	0.60927	-0.35626	-0.4245	-0.06824	-0.35626	-0.35959	-0.00333	-0.35626	-0.37944	-0.02318
	0.613646	-0.0237823	-0.012219	0.0115633	-0.229478	-0.0196099	0.209868	-0.214994	-0.149548	0.0654459	5.76667	11949.1	18426	6476.9	21218.9	24631	3412.11	24560.1	26682	2121.89	0.61594	-0.37986	-0.45222	-0.07236	-0.37986	-0.38487	-0.00501	-0.37986	-0.40501	-0.02515
	0.620313	-0.0237226	-0.0123382	0.0113845	-0.229359	-0.0203252	0.209033	-0.214696	-0.149131	0.0655651	5.775	12010.3	18071	6060.73	21280.5	24727	3446.5	24670.8	26825	2154.21	0.6226	-0.40436	-0.48047	-0.07611	-0.40436	-0.41085	-0.00649	-0.40436	-0.43136	-0.027
	0.626979	-0.0237226	-0.0125766	0.0111461	-0.229239	-0.0211	0.208139	-0.214458	-0.148714	0.0657439	5.78333	12071.4	17808	5736.56	21342.1	24829	3486.9	24781.5	27008	2226.53	0.62927	-0.42969	-0.50902	-0.07933	-0.42969	-0.43738	-0.00769	-0.42969	-0.45842	-0.02873
	0.633646	-0.0237823	-0.0128746	0.0109076	-0.22912	-0.0218153	0.207305	-0.214279	-0.148296	0.0659823	5.79167	12132.7	17603	5470.31	21403.8	24953	3549.21	24892.3	27258	2365.71	0.63594	-0.45574	-0.53769	-0.08195	-0.45574	-0.46438	-0.00864	-0.45574	-0.48596	-0.03022
	0.640312	-0.0239015	-0.0131726	0.0107288	-0.229061	-0.0225306	0.20653	-0.214159	-0.147879	0.0662804	5.8	12193.9	17439	5245.14	21465.4	25103	3637.6	25003	27608	2605.03	0.6426	-0.48232	-0.56618	-0.08386	-0.48232	-0.49168	-0.00936	-0.48232	-0.51385	-0.03153
	0.646979	-0.0240803	-0.0135899	0.0104904	-0.228941	-0.0232458	0.205696	-0.2141	-0.147402	0.0666976	5.80833	12255	17313	5057.96	21527	25274	3747	25113.6	28095	2981.35	0.64927	-0.50938	-0.59426	-0.08488	-0.50938	-0.5191	-0.00972	-0.50938	-0.54181	-0.03243
	0.653646	-0.0243187	-0.0140071	0.0103116	-0.228822	-0.0239611	0.204861	-0.21404	-0.146985	0.0670552	5.81667	12316.3	17220	4903.71	21588.7	25464	3875.31	25224.5	28777	3552.54	0.65594	-0.53668	-0.62174	-0.08506	-0.53668	-0.54657	-0.00989	-0.53668	-0.56964	-0.03296
	0.660312	-0.0246167	-0.0144243	0.0101924	-0.228703	-0.0246167	0.204086	-0.21404	-0.146508	0.0675321	5.825	12377.5	17159	4781.54	21650.3	25674	4023.7	25335.1	29700	4364.86	0.6626	-0.56404	-0.64838	-0.08434	-0.56404	-0.57381	-0.00977	-0.56404	-0.59718	-0.03314
	0.666979	-0.025034	-0.0149012	0.0101328	-0.228524	-0.0252128	0.203311	-0.213981	-0.146031	0.0679493	5.83333	12438.6	17126	4687.37	21711.9	25912	4200.1	25445.8	30914	5468.18	0.66927	-0.59122	-0.67401	-0.08279	-0.59122	-0.6007	-0.00948	-0.59122	-0.62424	-0.03302
	0.673646	-0.0253916	-0.0153184	0.0100732	-0.228345	-0.0257492	0.202596	-0.213981	-0.145614	0.0683665	5.84167	12499.9	17111	4611.12	21773.6	26191	4417.41	25556.6	32492	6935.36	0.67594	-0.6181	-0.69845	-0.08035	-0.6181	-0.62698	-0.00888	-0.6181	-0.65058	-0.03248
	0.680312	-0.0258684	-0.0157356	0.0101328	-0.228107	-0.026226	0.201881	-0.213861	-0.145197	0.0686646	5.85	12561.1	17104	4542.95	21835.2	26528	4692.8	25667.3	34445	8777.68	0.6826	-0.64451	-0.72163	-0.07712	-0.64451	-0.65255	-0.00804	-0.64451	-0.67621	-0.0317
	0.686979	-0.026226	-0.0161529	0.0100732	-0.227869	-0.0267029	0.201166	-0.213683	-0.14478	0.068903	5.85833	12622.2	17096	4473.77	21896.8	26938	5041.2	25778	36839	11061	0.68927	-0.67014	-0.74345	-0.07331	-0.67014	-0.67723	-0.00709	-0.67014	-0.70089	-0.03075
	0.693646	-0.0265837	-0.0164509	0.0101328	-0.22763	-0.0271201	0.20051	-0.213444	-0.144422	0.0690222	5.86667	12683.5	17079	4395.53	21958.5	27425	5466.51	25888.8	39632	13743.2	0.69594	-0.69493	-0.76395	-0.06902	-0.69493	-0.70077	-0.00584	-0.69493	-0.72461	-0.02968
	0.700313	-0.0269413	-0.0167489	0.0101924	-0.227392	-0.027597	0.199795	-0.213087	-0.144064	0.0690222	5.875	12744.6	17049	4304.35	22020.1	28004	5983.9	25999.5	42682	16682.5	0.7026	-0.71871	-0.78309	-0.06438	-0.71871	-0.72324	-0.00453	-0.71871	-0.74726	-0.02855
	0.706979	-0.0271797	-0.0170469	0.0101328	-0.227213	-0.0280142	0.199199	-0.212669	-0.143766	0.068903	5.88333	12805.8	17019	4213.18	22081.7	28643	6561.3	26110.2	45951	19840.8	0.70927	-0.74148	-0.80085	-0.05937	-0.74148	-0.74446	-0.00298	-0.74148	-0.76884	-0.02736
	0.713646	-0.0272989	-0.0172853	0.0100136	-0.226974	-0.0285506	0.198424	-0.212193	-0.143409	0.0687838	5.89167	12867.1	17001	4133.93	22143.4	29328	7184.61	26221	49118	22897	0.71594	-0.76306	-0.81736	-0.0543	-0.76306	-0.76449	-0.00143	-0.76306	-0.78934	-0.02628
	0.720313	-0.0274181	-0.0174642	0.00995398	-0.226796	-0.0291467	0.197649	-0.211716	-0.143111	0.0686049	5.9	12928.2	17012	4083.76	22205	30041	7836	26331.7	52047	25715.3	0.7226	-0.7835	-0.83256	-0.04906	-0.7835	-0.78321	0.00029	-0.7835	-0.8086	-0.0251
	0.726979	-0.0274777	-0.017643	0.00983477	-0.226617	-0.0298023	0.196815	-0.211179	-0.142872	0.0683069	5.90833	12989.4	17074	4084.58	22266.6	30748	8481.39	26442.3	54542	28099.7	0.72927	-0.80276	-0.84651	-0.04375	-0.80276	-0.80073	0.00203	-0.80276	-0.82672	-0.02396
	0.733646	-0.0274181	-0.0178814	0.00953674	-0.226438	-0.0305176	0.19592	-0.210643	-0.142574	0.0680685	5.91667	13050.7	17188	4137.34	22328.3	31449	9120.71	26553.2	56373	29819.8	0.73594	-0.82088	-0.85926	-0.03838	-0.82088	-0.81694	0.00394	-0.82088	-0.84358	-0.0227
	0.740313	-0.0273585	-0.0180602	0.00929832	-0.226319	-0.031352	0.194967	-0.210106	-0.142336	0.0677705	5.925	13111.8	17326	4214.16	22389.9	32081	9691.1	26663.8	57509	30845.2	0.7426	-0.83786	-0.8707	-0.03284	-0.83786	-0.83196	0.0059	-0.83786	-0.8592	-0.02134
	0.746979	-0.0272393	-0.0182986	0.0089407	-0.22614	-0.0321865	0.193954	-0.20957	-0.142097	0.0674725	5.93333	13173	17467	4293.99	22451.5	32619	10167.5	26774.5	57849	31074.5	0.74927	-0.85372	-0.88096	-0.02724	-0.85372	-0.84579	0.00793	-0.85372	-0.87351	-0.01979
	0.753646	-0.0270605	-0.018537	0.00852346	-0.226021	-0.033021	0.193	-0.209153	-0.141859	0.0672936	5.94167	13234.3	17588	4353.74	22513.2	33026	10512.8	26885.3	57394	30508.7	0.75594	-0.86844	-0.88996	-0.02152	-0.86844	-0.85843	0.01001	-0.86844	-0.88644	-0.018
	0.760312	-0.0268221	-0.0187755	0.00804663	-0.225902	-0.033915	0.191987	-0.208735	-0.14168	0.0670552	5.95	13295.4	17669	4373.57	22574.8	33259	10684.2	26996	56286	29290	0.7626	-0.88209	-0.89771	-0.01562	-0.88209	-0.86993	0.01216	-0.88209	-0.89806	-0.01597
	0.766979	-0.0266433	-0.0190735	0.00756979	-0.225782	-0.0346899	0.191092	-0.208437	-0.141501	0.066936	5.95833	13356.6	17715	4358.39	22636.4	33326	10689.6	27106.7	54624	27517.3	0.76927	-0.89455	-0.9042	-0.00965	-0.89455	-0.8803	0.01425	-0.89455	-0.90832	-0.01377
	0.773646	-0.0264049	-0.0193715	0.00703335	-0.225663	-0.0354648	0.190198	-0.208199	-0.141382	0.0668168	5.96667	13417.9	17743	4325.15	22698.1	33250	10551.9	27217.5	52568	25350.5	0.77594	-0.90587	-0.90951	-0.00364	-0.90587	-0.88948	0.01639	-0.90587	-0.9172	-0.01133
	0.780312	-0.0261068	-0.0196695	0.0064373	-0.225544	-0.03618	0.189364	-0.20802	-0.141263	0.0667572	5.975	13479	17767	4287.97	22759.7	33055	10295.3	27328.2	50347	23018.8	0.7826	-0.91594	-0.9135	0.00244	-0.91594	-0.89753	0.01841	-0.91594	-0.92477	-0.00883
	0.786979	-0.0258684	-0.0199676	0.00590086	-0.225484	-0.0367761	0.188708	-0.207901	-0.141084	0.0668168	5.98333	13540.2	17798	4257.8	22821.3	32782	9960.69	27438.9	48026	20587.1	0.78927	-0.92471	-0.9163	0.00841	-0.92471	-0.90438	0.02033	-0.92471	-0.93108	-0.00637
	0.793646	-0.02563	-0.0203252	0.00530481	-0.225365	-0.0373721	0.187993	-0.207841	-0.140965	0.0668764	5.99167	13601.4	17843	4241.55	22883	32456	9573.01	27549.7	45782	18232.3	0.79594	-0.93222	-0.91779	0.01443	-0.93222	-0.91004	0.02218	-0.93222	-0.93615	-0.00393
	0.800312	-0.0254512	-0.0206232	0.00482798	-0.225306	-0.0378489	0.187457	-0.207841	-0.140846	0.0669956	6	13662.6	17902	4239.38	22944.6	32100	9155.4	27660.4	43648	15987.6	0.8026	-0.93836	-0.91797	0.02039	-0.93836	-0.91451	0.02385	-0.93836	-0.93997	-0.00161
	0.806979	-0.0253916	-0.0209212	0.00447035	-0.225246	-0.0383854	0.186861	-0.207782	-0.140667	0.0671148	6.00833	13723.8	17975	4251.2	23006.2	31741	8734.79	27771.1	41677	13905.9	0.80927	-0.94318	-0.91678	0.0264	-0.94318	-0.91773	0.02545	-0.94318	-0.94265	0.00053
	0.813646	-0.0253916	-0.0212193	0.00417233	-0.225246	-0.0388622	0.186384	-0.207722	-0.140488	0.067234	6.01667	13785	18060	4274.96	23067.9	31389	8321.11	27881.9	39931	12049.1	0.81594	-0.9467	-0.91428	0.03242	-0.9467	-0.91982	0.02688	-0.9467	-0.9442	0.0025
	0.820312	-0.0255108	-0.0215173	0.00399351	-0.225306	-0.0392795	0.186026	-0.207603	-0.140309	0.0672936	6.025	13846.2	18151	4304.78	23129.5	31081	7951.5	27992.5	38381	10388.5	0.8226	-0.94891	-0.91028	0.03863	-0.94891	-0.92059	0.02832	-0.94891	-0.94461	0.0043
	0.826979	-0.0257492	-0.0217557	0.00399351	-0.225425	-0.0397563	0.185668	-0.207484	-0.140131	0.0673532	6.03333	13907.4	18246	4338.61	23191.1	30829	7637.89	28103.2	37066	8962.77	0.82927	-0.94986	-0.90486	0.045	-0.94986	-0.92006	0.0298	-0.94986	-0.94384	0.00602
	0.833646	-0.0260472	-0.0219345	0.00411272	-0.225544	-0.0402331	0.185311	-0.207245	-0.140011	0.067234	6.04167	13968.6	18340	4371.36	23252.8	30638	7385.21	28214	35947	7732.96	0.83594	-0.9495	-0.89794	0.05156	-0.9495	-0.91827	0.03123	-0.9495	-0.94181	0.00769
	0.840313	-0.0264645	-0.0221133	0.00435114	-0.225782	-0.04071	0.185072	-0.207007	-0.139832	0.0671744	6.05	14029.8	18432	4402.19	23314.4	30510	7195.6	28324.7	35012	6687.28	0.8426	-0.94795	-0.88942	0.05853	-0.94795	-0.91505	0.0329	-0.94795	-0.93853	0.00942
	0.846979	-0.0268817	-0.0222921	0.00458956	-0.226021	-0.0411868	0.184834	-0.206769	-0.139713	0.0670552	6.05833	14091	18525	4434.02	23376	30435	7058.99	28435.4	34237	5801.6	0.84927	-0.94515	-0.87929	0.06586	-0.94515	-0.91046	0.03469	-0.94515	-0.93383	0.01132
	0.853646	-0.0273585	-0.0224113	0.00494719	-0.226319	-0.0417233	0.184596	-0.20647	-0.139654	0.0668168	6.06667	14152.2	18619	4466.77	23437.7	30408	6970.31	28546.2	33588	5041.79	0.85594	-0.9411	-0.86737	0.07373	-0.9411	-0.90432	0.03678	-0.9411	-0.92757	0.01353
	0.860313	-0.0278354	-0.0225306	0.00530481	-0.226617	-0.0422001	0.184417	-0.206292	-0.139654	0.066638	6.075	14213.4	18718	4504.59	23499.3	30426	6926.7	28656.9	33065	4408.1	0.8626	-0.93573	-0.8536	0.08213	-0.93573	-0.89657	0.03916	-0.93573	-0.91964	0.01609
	0.866979	-0.028193	-0.0225902	0.00560284	-0.226796	-0.0427365	0.184059	-0.206113	-0.139654	0.0664592	6.08333	14274.6	18826	4551.42	23560.9	30485	6924.09	28767.6	32640	3872.42	0.86927	-0.92906	-0.8378	0.09126	-0.92906	-0.8871	0.04196	-0.92906	-0.90992	0.01914
	0.873646	-0.028491	-0.0226498	0.00584126	-0.226974	-0.0432134	0.183761	-0.205994	-0.139713	0.0662804	6.09167	14335.8	18948	4612.17	23622.6	30588	6965.41	28878.4	32308	3429.61	0.87594	-0.92077	-0.81986	0.10091	-0.92077	-0.87571	0.04506	-0.92077	-0.89836	0.02241
	0.880313	-0.0286698	-0.0227094	0.00596046	-0.227034	-0.0436902	0.183344	-0.205934	-0.139773	0.0661612	6.1	14397	19083	4686	23684.2	30717	7032.8	28989.1	32054	3064.93	0.8826	-0.91088	-0.7996	0.11128	-0.91088	-0.8623	0.04858	-0.91088	-0.88471	0.02617
	0.886979	-0.028789	-0.0227094	0.00607967	-0.227034	-0.044167	0.182867	-0.205934	-0.139832	0.0661016	6.10833	14458.2	19229	4770.83	23745.8	30842	7096.19	29099.8	31865	2765.25	0.88927	-0.89914	-0.77683	0.12231	-0.89914	-0.84662	0.05252	-0.89914	-0.86898	0.03016
	0.893646	-0.0288486	-0.0227094	0.00613928	-0.226974	-0.0446439	0.182331	-0.205994	-0.139892	0.0661016	6.11667	14519.4	19388	4868.58	23807.5	30946	7138.51	29210.6	31735	2524.43	0.89594	-0.88543	-0.75138	0.13405	-0.88543	-0.82868	0.05675	-0.88543	-0.85104	0.03439
	0.900312	-0.0288486	-0.0227094	0.00613928	-0.226796	-0.0451207	0.181675	-0.206113	-0.140011	0.0661016	6.125	14580.6	19550	4969.41	23869.1	31017	7147.9	29321.2	31655	2333.75	0.9026	-0.86951	-0.72318	0.14633	-0.86951	-0.80818	0.06133	-0.86951	-0.83083	0.03868
	0.906979	-0.028789	-0.0226498	0.00613928	-0.226557	-0.0455976	0.18096	-0.206172	-0.140071	0.0661016	6.13333	14641.8	19718	5076.23	23930.7	31052	7121.29	29431.9	31625	2193.07	0.90927	-0.85121	-0.69207	0.15914	-0.85121	-0.78511	0.0661	-0.85121	-0.80824	0.04297
	0.913646	-0.028789	-0.0225902	0.00619888	-0.226378	-0.0460744	0.180304	-0.206232	-0.14025	0.0659823	6.14167	14703	19878	5174.98	23992.4	31070	7077.61	29542.7	31641	2098.26	0.91594	-0.83041	-0.65804	0.17237	-0.83041	-0.75942	0.07099	-0.83041	-0.78315	0.04726
	0.920312	-0.028789	-0.0225306	0.00625849	-0.2262	-0.0466108	0.179589	-0.206351	-0.140429	0.0659227	6.15	14764.2	20014	5249.81	24054	31096	7042	29653.4	31684	2030.58	0.9226	-0.80699	-0.62096	0.18603	-0.80699	-0.73093	0.07606	-0.80699	-0.75549	0.0515
	0.926979	-0.0288486	-0.0224113	0.0064373	-0.22608	-0.0472069	0.178874	-0.206351	-0.140727	0.0656247	6.15833	14825.4	20122	5296.64	24115.6	31138	7022.39	29764.1	31740	1975.9	0.92927	-0.78088	-0.58073	0.20015	-0.78088	-0.6997	0.08118	-0.78088	-0.72509	0.05579
	0.933646	-0.0289083	-0.0222325	0.00667572	-0.226021	-0.0478625	0.178158	-0.206351	-0.141084	0.0652671	6.16667	14886.6	20189	5302.39	24177.3	31193	7015.71	29874.9	31803	1928.08	0.93594	-0.75197	-0.53734	0.21463	-0.75197	-0.66566	0.08631	-0.75197	-0.69189	0.06008
	0.940312	-0.0290871	-0.0221133	0.00697374	-0.22608	-0.0485182	0.177562	-0.206292	-0.141501	0.0647902	6.175	14947.8	20215	5267.22	24238.9	31252	7013.1	29985.6	31878	1892.4	0.9426	-0.7202	-0.49055	0.22965	-0.7202	-0.62877	0.09143	-0.7202	-0.65571	0.06449
	0.946979	-0.0292659	-0.0219345	0.00733137	-0.2262	-0.0492334	0.176966	-0.206172	-0.142038	0.0641346	6.18333	15009	20208	5199.04	24300.5	31306	7005.49	30096.3	31975	1878.72	0.94927	-0.68563	-0.44024	0.24539	-0.68563	-0.58895	0.09668	-0.68563	-0.61637	0.06926
	0.953646	-0.0294447	-0.0218153	0.00762939	-0.226378	-0.0498891	0.176489	-0.206053	-0.142574	0.0634789	6.19167	15070.2	20176	5105.8	24362.2	31349	6986.81	30207.1	32105	1897.91	0.95594	-0.64808	-0.38624	0.26184	-0.64808	-0.54622	0.10186	-0.64808	-0.57381	0.07427
	0.960313	-0.0296235	-0.0216961	0.00792742	-0.226557	-0.0506043	0.175953	-0.205934	-0.14317	0.0627637	6.2	15131.4	20128	4996.62	24423.8	31386	6962.2	30317.8	32277	1959.23	0.9626	-0.60743	-0.32812	0.27931	-0.60743	-0.50032	0.10711	-0.60743	-0.52774	0.07969
	0.966979	-0.0298023	-0.0216961	0.00810623	-0.226796	-0.0512004	0.175595	-0.205755	-0.143766	0.0619888	6.20833	15192.6	20069	4876.45	24485.4	31424	6938.59	30428.5	32477	2048.55	0.96927	-0.56368	-0.26566	0.29802	-0.56368	-0.45109	0.11259	-0.56368	-0.47809	0.08559
	0.973646	-0.0299215	-0.0216961	0.00822544	-0.227034	-0.0517964	0.175238	-0.205636	-0.144303	0.0613332	6.21667	15253.8	20002	4748.2	24547.1	31468	6920.91	30539.3	32678	2138.73	0.97594	-0.51659	-0.19842	0.31817	-0.51659	-0.3984	0.11819	-0.51659	-0.42468	0.09191
	0.980313	-0.0301003	-0.0218749	0.00822544	-0.227213	-0.0522733	0.17494	-0.205517	-0.14478	0.0607371	6.225	15315	19925	4610.03	24608.7	31521	6912.3	30649.9	32871	2221.05	0.9826	-0.46599	-0.12594	0.34005	-0.46599	-0.34195	0.12404	-0.46599	-0.36722	0.09877
	0.986979	-0.0302792	-0.0221133	0.00816584	-0.227392	-0.0526905	0.174701	-0.205517	-0.145137	0.0603795	6.23333	15376.1	19837	4460.85	24670.3	31582	6911.69	30760.6	33037	2276.37	0.98927	-0.41157	-0.0478	0.36377	-0.41157	-0.28133	0.13024	-0.41157	-0.30553	0.10604
	0.993646	-0.0305176	-0.0224113	0.00810623	-0.227571	-0.0530481	0.174522	-0.205576	-0.145435	0.0601411	6.24167	15437.4	19751	4313.61	24732	31644	6912.01	30871.4	33178	2306.56	0.99594	-0.35304	0.03648	0.38952	-0.35304	-0.21625	0.13679	-0.35304	-0.23931	0.11373
	1.00031	-0.0308156	-0.022769	0.00804663	-0.22769	-0.0533462	0.174344	-0.205755	-0.145614	0.0601411	6.25	15498.6	19680	4181.43	24793.6	31697	6903.4	30982.1	33287	2304.88	1.0026	-0.29016	0.12749	0.41765	-0.29016	-0.14627	0.14389	-0.29016	-0.1682	0.12196
	1.00698	-0.0311732	-0.0231862	0.00798702	-0.227749	-0.0535846	0.174165	-0.205994	-0.145733	0.0602603	6.25833	15559.7	19632	4072.26	24855.2	31735	6879.79	31092.8	33360	2267.2	1.00927	-0.2225	0.22578	0.44828	-0.2225	-0.07087	0.15163	-0.2225	-0.09191	0.13059
	1.01365	-0.0315905	-0.0235438	0.00804663	-0.227809	-0.0537634	0.174046	-0.206351	-0.145733	0.0606179	6.26667	15621	19618	3997.01	24916.9	31753	6836.11	31203.6	33397	2193.38	1.01594	-0.14967	0.332	0.48167	-0.14967	0.01043	0.1601	-0.14967	-0.00995	0.13972
	1.02031	-0.0320673	-0.0239611	0.00810623	-0.227869	-0.0539422	0.173926	-0.206709	-0.145733	0.0609756	6.275	15682.2	19638	3955.84	24978.5	31748	6769.5	31314.3	33393	2078.7	1.0226	-0.07117	0.44692	0.51809	-0.07117	0.09817	0.16934	-0.07117	0.07814	0.14931
	1.02698	-0.0326037	-0.0242591	0.00834465	-0.227869	-0.054121	0.173748	-0.207126	-0.145733	0.0613928	6.28333	15743.3	19684	3940.66	25040.1	31735	6694.89	31425	33354	1929.02	1.02927	0.01341	0.57131	0.5579	0.01341	0.193	0.17959	0.01341	0.17303	0.15962
	1.03365	-0.0331402	-0.0244975	0.00864267	-0.227869	-0.0542998	0.173569	-0.207484	-0.145733	0.0617504	6.29167	15804.6	19753	3948.42	25101.8	31727	6625.21	31535.8	33300	1764.21	1.03594	0.10467	0.70626	0.60159	0.10467	0.29564	0.19097	0.10467	0.27531	0.17064
	1.04031	-0.033617	-0.0247359	0.00888109	-0.227869	-0.0545383	0.17333	-0.207782	-0.145853	0.0619292	6.3	15865.8	19836	3970.24	25163.4	31737	6573.6	31646.5	33249	1602.53	1.0426	0.20319	0.85276	0.64957	0.20319	0.4068	0.20361	0.20319	0.38582	0.18263
	1.04698	-0.0340343	-0.0248551	0.00917912	-0.227809	-0.0547171	0.173092	-0.20802	-0.145972	0.0620484	6.30833	15926.9	19929	4002.07	25225	31781	6555.99	31757.2	33215	1457.85	1.04927	0.30977	1.01221	0.70244	0.30977	0.52738	0.21761	0.30977	0.50539	0.19562
	1.05365	-0.0343323	-0.0249743	0.00935793	-0.227749	-0.0549555	0.172794	-0.20808	-0.14621	0.0618696	6.31667	15988.2	20029	4040.82	25286.7	31862	6575.31	31804.2	33212	1407.78	1.05594	0.42516	1.18595	0.76079	0.42516	0.65833	0.23317	0.42516	0.63509	0.20993
	1.06031	-0.0345707	-0.025034	0.00953674	-0.22769	-0.0551939	0.172496	-0.20808	-0.146508	0.0615716	6.325	16049.4	20125	4075.65	25348.3	31967	6618.7	31825.3	33240	1414.68	1.0626	0.55027	1.37591	0.82564	0.55027	0.80085	0.25058	0.55027	0.77599	0.22572
	1.06698	-0.0346899	-0.0250936	0.00959635	-0.227571	-0.0554919	0.172079	-0.20802	-0.146866	0.0611544	6.33333	16110.5	20213	4102.47	25401.6	32086	6684.39	31846.4	33282	1435.57	1.06927	0.68611	1.58399	0.89788	0.68611	0.95624	0.27013	0.68611	0.92947	0.24336
	1.07365	-0.0347495	-0.0251532	0.00959635	-0.227511	-0.0557303	0.171781	-0.207841	-0.147283	0.0605583	6.34167	16171.8	20292	4120.23	25453.7	32211	6757.27	31867.6	33327	1459.44	1.07594	0.83393	1.8127	0.97877	0.83393	1.12593	0.292	0.83393	1.09696	0.26303
	1.08031	-0.0347495	-0.0252128	0.00953674	-0.227451	-0.0560284	0.171423	-0.207543	-0.14776	0.0597835	6.35	16232.9	20366	4133.05	25505.8	32337	6831.21	31888.7	33371	1482.33	1.0826	0.9951	2.06482	1.06972	0.9951	1.31172	0.31662	0.9951	1.28019	0.28509
	1.08698	-0.0348091	-0.0252724	0.00953674	-0.227392	-0.0562668	0.171125	-0.207245	-0.148237	0.0590086	6.35833	16294.1	20436	4141.88	25557.9	32466	6908.15	31909.8	33411	1501.22	1.08927	1.17123	2.34348	1.17225	1.17123	1.51575	0.34452	1.17123	1.48118	0.30995
	1.09365	-0.0348687	-0.0252724	0.00959635	-0.227332	-0.0565648	0.170767	-0.207007	-0.148833	0.0581741	6.36667	16355.4	20507	4151.63	25610	32600	6990.03	31930.9	33451	1520.09	1.09594	1.36417	2.65247	1.2883	1.36417	1.74046	0.37629	1.36417	1.70219	0.33802
	1.10031	-0.0349879	-0.0252724	0.00971556	-0.227273	-0.0568628	0.17041	-0.206769	-0.149429	0.0573397	6.375	16416.5	20582	4165.46	25662	32742	7079.96	31952	33488	1535.99	1.1026	1.57624	2.99579	1.41955	1.57624	1.98859	0.41235	1.57624	1.94579	0.36955
	1.10698	-0.0351667	-0.0252724	0.00989437	-0.227213	-0.0572205	0.169992	-0.20659	-0.150084	0.0565052	6.38333	16477.7	20665	4187.29	25714.1	32881	7166.9	31973.1	33524	1550.88	1.10927	1.80995	3.37809	1.56814	1.80995	2.26343	0.45348	1.80995	2.21509	0.40514
	1.11365	-0.0354648	-0.0252128	0.010252	-0.227153	-0.0575781	0.169575	-0.20659	-0.15074	0.0558496	6.39167	16539	20761	4222.04	25766.2	33009	7242.78	31994.3	33559	1564.75	1.11594	2.06834	3.80427	1.73593	2.06834	2.5686	0.50026	2.06834	2.51353	0.44519
	1.12031	-0.0357628	-0.0252128	0.01055	-0.227034	-0.0579953	0.169039	-0.206649	-0.151396	0.0552535	6.4	16600.1	20870	4269.86	25818.3	33120	7301.72	32015.4	33597	1581.64	1.1226	2.35492	4.27973	1.92481	2.35492	2.90817	0.55325	2.35492	2.84499	0.49007
	1.12698	-0.0361204	-0.0251532	0.0109673	-0.226915	-0.0585318	0.168383	-0.206828	-0.152111	0.0547171	6.40833	16661.3	20986	4324.69	25870.3	33203	7332.66	32036.5	33646	1609.53	1.12927	2.67351	4.81039	2.13688	2.67351	3.28678	0.61327	2.67351	3.21382	0.54031
	1.13365	-0.0364184	-0.0251532	0.0112653	-0.226796	-0.0590682	0.167727	-0.207126	-0.152707	0.054419	6.41667	16722.6	21109	4386.44	25922.5	33258	7335.54	32057.6	33717	1659.4	1.13594	3.02851	5.40268	2.37417	3.02851	3.70944	0.68093	3.02851	3.62474	0.59623
	1.14031	-0.0367165	-0.0250936	0.0116229	-0.226617	-0.0596046	0.167012	-0.207484	-0.153303	0.0541806	6.425	16783.7	21237	4453.27	25974.5	33288	7313.48	32078.7	33818	1739.3	1.1426	3.42482	6.06364	2.63882	3.42482	4.18162	0.7568	3.42482	4.08298	0.65816
	1.14698	-0.0369549	-0.0250936	0.0118613	-0.226557	-0.0602007	0.166357	-0.207841	-0.15384	0.0540018	6.43333	16844.9	21373	4528.1	26026.6	33299	7272.41	32099.8	33953	1853.19	1.14927	3.86775	6.80113	2.93338	3.86775	4.7093	0.84155	3.86775	4.59433	0.72658
	1.15365	-0.0371337	-0.0251532	0.0119805	-0.226438	-0.0607967	0.165641	-0.208259	-0.154316	0.0539422	6.44167	16906.2	21506	4599.85	26078.7	33313	7234.29	32120.9	34126	2005.06	1.15594	4.36312	7.62409	3.26097	4.36312	5.29903	0.93591	4.36312	5.16498	0.80186
	1.16031	-0.0372529	-0.0252128	0.0120401	-0.226438	-0.0612736	0.165164	-0.208616	-0.154734	0.0538826	6.45	16967.3	21621	4653.68	26130.8	33354	7223.23	32142	34322	2179.95	1.1626	4.91732	8.54248	3.62516	4.91732	5.95826	1.04094	4.91732	5.80186	0.88454
	1.16698	-0.0373125	-0.025332	0.0119805	-0.226438	-0.0617504	0.164688	-0.208855	-0.155091	0.0537634	6.45833	17028.5	21713	4684.5	26182.8	33434	7251.17	32163.2	34528	2364.85	1.16927	5.53745	9.56744	4.02999	5.53745	6.69497	1.15752	5.53745	6.51264	0.97519
	1.17365	-0.0373125	-0.0254512	0.0118613	-0.226498	-0.062108	0.16439	-0.209093	-0.155509	0.0535846	6.46667	17089.7	21777	4687.25	26235	33545	7310.05	32184.3	34740	2555.71	1.17594	6.23125	10.7113	4.48006	6.23125	7.51841	1.28716	6.23125	7.30598	1.07473
	1.18031	-0.0373125	-0.0255704	0.0117421	-0.226557	-0.0624061	0.164151	-0.209212	-0.155866	0.0533462	6.475	17150.9	21818	4667.08	26287	33683	7395.99	32205.4	34951	2745.61	1.1826	7.00754	11.9875	4.97991	7.00754	8.43883	1.43129	7.00754	8.19153	1.18399
	1.18698	-0.0373125	-0.0256896	0.0116229	-0.226736	-0.0625253	0.164211	-0.209332	-0.156283	0.0530481	6.48333	17212.1	21856	4643.91	26339.1	33831	7491.93	32226.5	35166	2939.5	1.18927	7.87604	13.4098	5.53375	7.87604	9.46766	1.59162	7.87604	9.18013	1.30409
	1.19365	-0.0373125	-0.0258088	0.0115037	-0.226915	-0.0625849	0.16433	-0.209451	-0.156701	0.0527501	6.49167	17273.3	21914	4640.66	26391.2	33978	7586.8	32247.6	35369	3121.37	1.19594	8.84771	14.9924	6.14471	8.84771	10.6174	1.76972	8.84771	10.2839	1.43618
	1.20031	-0.0373721	-0.025928	0.0114441	-0.227153	-0.0625849	0.164568	-0.20963	-0.157177	0.0524521	6.5	17334.5	21996	4661.49	26443.3	34124	7680.74	32268.7	35554	3285.26	1.2026	9.9346	16.7489	6.81425	9.9346	11.9016	1.96702	9.9346	11.5159	1.58132
	1.20698	-0.0374913	-0.0259876	0.0115037	-0.227392	-0.0625849	0.164807	-0.209808	-0.157654	0.0521541	6.50833	17395.7	22098	4702.31	26495.3	34273	7777.68	32289.8	35698	3408.16	1.20927	11.1498	18.6912	7.54142	11.1498	13.3342	2.18434	11.1498	12.8901	1.74028
	1.21365	-0.0376105	-0.0261068	0.0115037	-0.22763	-0.0625849	0.165045	-0.210106	-0.158131	0.0519753	6.51667	17456.9	22216	4759.07	26547.4	34434	7886.56	32311	35767	3456.02	1.21594	12.5071	20.8296	8.32248	12.5071	14.929	2.42186	12.5071	14.4206	1.91343
	1.22031	-0.0379086	-0.0262856	0.0116229	-0.227988	-0.0625849	0.165403	-0.210524	-0.158548	0.0519753	6.525	17518.1	22352	4833.89	26599.5	34602	8002.5	32332.1	35757	3424.92	1.2226	14.0206	23.171	9.15045	14.0206	16.6992	2.67863	14.0206	16.1211	2.10053
	1.22698	-0.0382066	-0.0264049	0.0118017	-0.228286	-0.0626445	0.165641	-0.211	-0.158966	0.0520349	6.53333	17579.3	22511	4931.72	26651.6	34777	8125.44	32353.2	35688	3334.81	1.22927	15.7037	25.7186	10.0149	15.7037	18.6563	2.95257	15.7037	18.0044	2.30062
	1.23365	-0.0385642	-0.0265837	0.0119805	-0.228703	-0.0627637	0.165939	-0.211596	-0.159383	0.0522137	6.54167	17640.5	22706	5065.47	26703.7	34944	8240.31	32374.3	35578	3203.68	1.23594	17.569	28.4715	10.9026	17.569	20.8093	3.24034	17.569	20.081	2.51209
	1.24031	-0.0389814	-0.0268221	0.0121593	-0.229061	-0.0628829	0.166178	-0.212193	-0.1598	0.0523925	6.55	17701.7	22953	5251.3	26755.7	35085	8329.25	32395.4	35460	3064.57	1.2426	19.6266	31.4239	11.7974	19.6266	23.1638	3.53724	19.6266	22.3591	2.73251
	1.24698	-0.0393987	-0.0270605	0.0123382	-0.229478	-0.0630617	0.166416	-0.212789	-0.160217	0.0525713	6.55833	17762.9	23253	5490.12	26807.8	35195	8387.19	32416.5	35360	2943.47	1.24927	21.8838	34.5651	12.6812	21.8838	25.7215	3.83764	21.8838	24.8427	2.95889
	1.25365	-0.0398755	-0.0273585	0.012517	-0.229836	-0.0632405	0.166595	-0.213385	-0.160635	0.0527501	6.56667	17824.1	23584	5759.88	26859.9	35268	8408.07	32437.7	35280	2842.33	1.25594	24.3444	37.8795	13.5351	24.3444	28.4794	4.13502	24.3444	27.5321	3.18772
	1.26031	-0.0402331	-0.0276566	0.0125766	-0.230193	-0.0634193	0.166774	-0.213861	-0.161111	0.0527501	6.575	17885.3	23942	6056.7	26912	35305	8393.01	32458.8	35212	2753.23	1.2626	27.0075	41.3463	14.3389	27.0075	31.4295	4.42207	27.0075	30.4228	3.41535
	1.26698	-0.0405908	-0.027895	0.0126958	-0.230551	-0.0635982	0.166953	-0.214279	-0.161588	0.0526905	6.58333	17946.5	24298	6351.53	26964.1	35319	8354.95	32479.9	35147	2667.12	1.26927	29.8673	44.9403	15.0729	29.8673	34.559	4.6916	29.8673	33.5054	3.63803
	1.27365	-0.0408888	-0.0281334	0.0127554	-0.230849	-0.0637174	0.167131	-0.214577	-0.162125	0.0524521	6.59167	18007.7	24639	6631.28	27016.2	35322	8305.82	32501	35103	2601.99	1.27594	32.9133	48.6316	15.7183	32.9133	37.8496	4.93628	32.9133	36.7655	3.85213
	1.28031	-0.0411272	-0.0283122	0.012815	-0.231028	-0.063777	0.167251	-0.214756	-0.162721	0.0520349	6.6	18068.9	24938	6869.11	27068.2	35322	8253.76	32522.1	35092	2569.88	1.2826	36.1296	52.3862	16.2566	36.1296	41.2787	5.14913	36.1296	40.1838	4.05419
	1.28698	-0.041306	-0.0284314	0.0128746	-0.231206	-0.0638366	0.16737	-0.214815	-0.163376	0.0514388	6.60833	18130.1	25149	7018.93	27120.3	35324	8203.7	32543.2	35110	2566.78	1.28927	39.4953	56.1664	16.6711	39.4953	44.8191	5.32377	39.4953	43.7364	4.24111
	1.29365	-0.0414252	-0.028491	0.0129342	-0.231266	-0.0640154	0.167251	-0.214756	-0.164032	0.0507236	6.61667	18191.3	25263	7071.69	27172.4	35330	8157.58	32564.4	35138	2573.64	1.29594	42.9851	59.9309	16.9457	42.9851	48.4394	5.45424	42.9851	47.3948	4.40961
	1.30031	-0.0414848	-0.0285506	0.0129342	-0.231266	-0.0641942	0.167072	-0.214696	-0.164807	0.0498891	6.625	18252.5	25278	7025.51	27224.5	35340	8115.52	32585.5	35163	2577.54	1.3026	46.5695	63.6359	17.0664	46.5695	52.1048	5.5353	46.5695	51.1264	4.55695
	1.30698	-0.0414848	-0.0285506	0.0129342	-0.231206	-0.0644922	0.166714	-0.214577	-0.165641	0.0489354	6.63333	18313.7	25202	6888.34	27276.5	35354	8077.46	32606.6	35171	2564.43	1.30927	50.2149	67.2355	17.0206	50.2149	55.7773	5.56236	50.2149	54.8948	4.67991
	1.31365	-0.0414252	-0.0286102	0.012815	-0.231028	-0.0649095	0.166118	-0.214577	-0.166535	0.0480413	6.64167	18374.9	25076	6701.09	27328.7	35367	8038.33	32627.7	35159	2531.3	1.31594	53.8847	70.6827	16.798	53.8847	59.4163	5.5316	53.8847	58.6601	4.7754
	1.32031	-0.041306	-0.0286102	0.0126958	-0.230908	-0.0654459	0.165462	-0.214577	-0.167429	0.0471473	6.65	18436.1	24935	6498.92	27380.7	35373	7992.27	32648.8	35138	2489.19	1.3226	57.5395	73.9304	16.3909	57.5395	62.9794	5.43988	57.5395	62.3795	4.84002
	1.32698	-0.0411272	-0.0286698	0.0124574	-0.23067	-0.0659823	0.164688	-0.214636	-0.168383	0.0462532	6.65833	18497.3	24796	6298.75	27432.8	35372	7939.21	32669.9	35120	2450.09	1.32927	61.1377	76.933	15.7953	61.1377	66.4226	5.28496	61.1377	66.0081	4.87041
	1.33365	-0.0409484	-0.028789	0.0121593	-0.230491	-0.066638	0.163853	-0.214815	-0.169337	0.0454783	6.66667	18558.5	24666	6107.5	27484.9	35375	7890.09	32691	35112	2420.96	1.33594	64.636	79.6474	15.0114	64.636	69.7018	5.06586	64.636	69.4993	4.86332
	1.34031	-0.04071	-0.0289083	0.0118017	-0.230372	-0.0672936	0.163078	-0.215054	-0.170231	0.0448227	6.675	18619.7	24545	5925.32	27537	35387	7850.03	32712.2	35114	2401.85	1.3426	67.9906	82.0351	14.0445	67.9906	72.7734	4.7828	67.9906	72.8064	4.81576
	1.34698	-0.0404716	-0.0290871	0.0113845	-0.230253	-0.0678897	0.162363	-0.215411	-0.171065	0.0443459	6.68333	18680.8	24447	5766.15	27589	35406	7816.97	32733.3	35127	2393.74	1.34927	71.1576	84.0632	12.9057	71.1576	75.5954	4.43781	71.1576	75.8831	4.72552
	1.35365	-0.0402927	-0.0292063	0.0110865	-0.230253	-0.0683665	0.161886	-0.215888	-0.17184	0.0440478	6.69167	18742.1	24385	5642.9	27641.2	35427	7785.84	32754.4	35152	2397.61	1.35594	74.0945	85.7064	11.6119	74.0945	78.1288	4.03434	74.0945	78.6858	4.59129
	1.36031	-0.0401139	-0.0293255	0.0107884	-0.230372	-0.0687242	0.161648	-0.216365	-0.172496	0.043869	6.7	18803.3	24355	5551.73	27693.2	35442	7748.78	32775.5	35192	2416.5	1.3626	76.7609	86.9476	10.1866	76.7609	80.3392	3.57824	76.7609	81.1742	4.41324
	1.36698	-0.0399947	-0.0293255	0.0106692	-0.230551	-0.0689626	0.161588	-0.216901	-0.173092	0.0438094	6.70833	18864.4	24340	5475.56	27745.3	35440	7694.72	32796.6	35246	2449.4	1.36927	79.1206	87.7796	8.659	79.1206	82.1976	3.07697	79.1206	83.3137	4.19312
	1.37365	-0.0399351	-0.0292659	0.0106692	-0.230849	-0.0690222	0.161827	-0.217378	-0.173628	0.0437498	6.71667	18925.7	24328	5402.31	27797.4	35418	7620.6	32817.7	35310	2492.27	1.37594	81.1418	88.2054	7.06363	81.1418	83.6819	2.54011	81.1418	85.0767	3.93492
	1.38031	-0.0399947	-0.0291467	0.010848	-0.231206	-0.0690222	0.162184	-0.217855	-0.174046	0.0438094	6.725	18986.9	24309	5322.14	27849.5	35395	7545.54	32838.8	35379	2540.16	1.3826	82.7993	88.2382	5.43886	82.7993	84.778	1.97869	82.7993	86.444	3.64464
	1.38698	-0.0401139	-0.0289083	0.0112057	-0.231624	-0.0688434	0.16278	-0.218332	-0.174522	0.0438094	6.73333	19048	24279	5230.96	27901.5	35388	7486.48	32859.9	35444	2584.05	1.38927	84.0753	87.9015	3.8262	84.0753	85.4805	1.40518	84.0753	87.4062	3.33089
	1.39365	-0.0402927	-0.0285506	0.0117421	-0.2321	-0.0686646	0.163436	-0.218809	-0.17494	0.043869	6.74167	19109.3	24241	5131.71	27953.6	35400	7446.36	32881.1	35503	2621.92	1.39594	84.9603	87.2283	2.26796	84.9603	85.7933	0.83298	84.9603	87.9651	3.00473
	1.40031	-0.0405312	-0.028193	0.0123382	-0.232577	-0.0684857	0.164092	-0.219226	-0.175357	0.043869	6.75	19170.5	24202	5031.54	28005.7	35430	7424.29	32902.2	35553	2650.81	1.4026	85.4541	86.2598	0.80567	85.4541	85.7296	0.27549	85.4541	88.1334	2.67928
	1.40698	-0.0407696	-0.0277758	0.0129938	-0.233054	-0.0683069	0.164747	-0.219703	-0.175834	0.043869	6.75833	19231.6	24169	4937.37	28057.8	35469	7411.23	32923.3	35591	2667.71	1.40927	85.5657	85.0442	-0.52154	85.5657	85.3118	-0.25398	85.5657	87.9352	2.36946
	1.41365	-0.041008	-0.0273585	0.0136495	-0.233471	-0.0681877	0.165284	-0.22006	-0.17637	0.0436902	6.76667	19292.9	24155	4862.12	28109.9	35497	7387.11	32944.4	35615	2670.58	1.41594	85.3139	83.6351	-1.67883	85.3139	84.5709	-0.74298	85.3139	87.4049	2.09099
	1.42031	-0.0411868	-0.0270009	0.0141859	-0.233889	-0.0681281	0.165761	-0.220478	-0.176907	0.043571	6.775	19354.1	24166	4811.95	28161.9	35508	7346.05	32965.5	35621	2655.47	1.4226	84.7264	82.0893	-2.63709	84.7264	83.5457	-1.18071	84.7264	86.586	1.85961
	1.42698	-0.0414252	-0.0267029	0.0147223	-0.234187	-0.0680685	0.166118	-0.220895	-0.177443	0.0434518	6.78333	19415.2	24186	4770.77	28214	35514	7299.99	32986.6	35607	2620.36	1.42927	83.8392	80.4653	-3.37392	83.8392	82.281	-1.55813	83.8392	85.5287	1.68955
	1.43365	-0.0415444	-0.0264645	0.01508	-0.234425	-0.0681281	0.166297	-0.221193	-0.177979	0.0432134	6.79167	19476.5	24202	4725.53	28266.1	35531	7264.87	33007.8	35573	2565.23	1.43594	82.6952	78.8212	-3.87401	82.6952	80.8269	-1.86825	82.6952	84.2882	1.59305
	1.44031	-0.0417233	-0.0262856	0.0154376	-0.234604	-0.0681877	0.166416	-0.221491	-0.178456	0.0430346	6.8	19537.6	24202	4664.35	28318.2	35563	7244.81	33028.9	35518	2489.13	1.4426	81.343	77.2134	-4.12959	81.343	79.2365	-2.10655	81.343	82.9216	1.57856
	1.44698	-0.0418425	-0.026226	0.0156164	-0.234723	-0.0683665	0.166357	-0.221729	-0.178933	0.0427961	6.80833	19598.8	24175	4576.18	28370.3	35604	7233.74	33050	35453	2403.02	1.44927	79.8349	75.695	-4.13996	79.8349	77.5643	-2.27064	79.8349	81.4855	1.65057
	1.45365	-0.0419617	-0.026226	0.0157356	-0.234723	-0.0685453	0.166178	-0.221908	-0.17941	0.0424981	6.81667	19660.1	24128	4467.93	28422.4	35649	7226.62	33071.1	35396	2324.89	1.45594	78.2251	74.3141	-3.91096	78.2251	75.8652	-2.35987	78.2251	80.0343	1.80924
	1.46031	-0.0421405	-0.026226	0.0159144	-0.234663	-0.0688434	0.16582	-0.221968	-0.179768	0.0422001	6.825	19721.2	24087	4365.76	28474.4	35694	7219.56	33092.2	35352	2259.78	1.4626	76.5679	73.1132	-3.45469	76.5679	74.1921	-2.37578	76.5679	78.6179	2.05004
	1.46698	-0.0422597	-0.0262856	0.015974	-0.234544	-0.0691414	0.165403	-0.222027	-0.180125	0.0419021	6.83333	19782.4	24072	4289.58	28526.5	35741	7214.5	33113.3	35317	2203.67	1.46927	74.916	72.1277	-2.78831	74.916	72.5953	-2.32071	74.916	77.281	2.36499
	1.47365	-0.0424385	-0.0263453	0.0160933	-0.234425	-0.0694394	0.164986	-0.222027	-0.180423	0.041604	6.84167	19843.7	24075	4231.34	28578.6	35800	7221.38	33134.5	35285	2150.54	1.47594	73.3195	71.3851	-1.93434	73.3195	71.1208	-2.19869	73.3195	76.0621	2.74265
	1.48031	-0.0426769	-0.0264049	0.0162721	-0.234246	-0.069797	0.164449	-0.222027	-0.180662	0.0413656	6.85	19904.8	24076	4171.16	28630.7	35887	7256.32	33155.6	35255	2099.44	1.4826	71.8241	70.9047	-0.91934	71.8241	69.8099	-2.01416	71.8241	74.994	3.16996
	1.48698	-0.0428557	-0.0264049	0.0164509	-0.234067	-0.0701547	0.163913	-0.222087	-0.18084	0.0412464	6.85833	19966	24069	4102.99	28682.7	36007	7324.26	33176.7	35226	2049.33	1.48927	70.4708	70.6964	0.2256	70.4708	68.6979	-1.77288	70.4708	74.1033	3.63249
	1.49365	-0.0430346	-0.0263453	0.0166893	-0.233889	-0.0704527	0.163436	-0.222147	-0.181079	0.0410676	6.86667	20027.3	24059	4031.74	28734.9	36151	7416.13	33197.8	35208	2010.2	1.49594	69.2952	70.7613	1.46609	69.2952	67.8136	-1.4816	69.2952	73.4105	4.11528
	1.50031	-0.043273	-0.0262856	0.0169873	-0.233769	-0.0706911	0.163078	-0.222325	-0.181317	0.041008	6.875	20088.4	24057	3968.57	28786.9	36313	7526.07	33218.9	35214	1995.09	1.5026	68.3269	71.092	2.76506	68.3269	67.1786	-1.1484	68.3269	72.9306	4.60362
	1.50698	-0.0434518	-0.0261664	0.0172853	-0.23365	-0.0708699	0.16278	-0.222564	-0.181615	0.0409484	6.88333	20149.6	24073	3923.39	28839	36473	7634.01	33240	35251	2010.98	1.50927	67.5892	71.6733	4.08411	67.5892	66.8064	-0.78272	67.5892	72.6726	5.08345
	1.51365	-0.0436306	-0.0260472	0.0175834	-0.233591	-0.0709891	0.162601	-0.222921	-0.181973	0.0409484	6.89167	20210.9	24116	3905.15	28891.1	36615	7723.89	33261.1	35315	2053.85	1.51594	67.0983	72.4837	5.38534	67.0983	66.703	-0.39536	67.0983	72.6397	5.54138
	1.52031	-0.0438094	-0.0258684	0.017941	-0.233591	-0.0709891	0.162601	-0.223339	-0.18245	0.0408888	6.9	20272	24178	3905.97	28943.2	36728	7784.83	33282.3	35404	2121.75	1.5226	66.8638	73.4974	6.63358	66.8638	66.8659	0.00209	66.8638	72.8294	5.96554
	1.52698	-0.0440478	-0.0258088	0.018239	-0.233591	-0.0708699	0.162721	-0.223875	-0.182986	0.0408888	6.90833	20333.2	24248	3914.8	28995.2	36797	7801.77	33303.4	35498	2194.64	1.52927	66.8879	74.6863	7.79837	66.8879	67.2855	0.39756	66.8879	73.2336	6.34568
	1.53365	-0.0442863	-0.0256896	0.0185966	-0.233591	-0.0706911	0.162899	-0.224471	-0.183642	0.0408292	6.91667	20394.4	24320	3925.55	29047.4	36821	7773.64	33324.5	35575	2250.51	1.53594	67.1659	76.0219	8.856	67.1659	67.9452	0.77927	67.1659	73.8395	6.67358
	1.54031	-0.0445843	-0.02563	0.0189543	-0.233591	-0.0704527	0.163138	-0.225067	-0.184417	0.0406504	6.925	20455.6	24386	3930.38	29099.4	36802	7702.58	33345.6	35627	2281.4	1.5426	67.6864	77.4773	9.79096	67.6864	68.8234	1.13702	67.6864	74.6299	6.94352
	1.54698	-0.0449419	-0.02563	0.0193119	-0.233591	-0.0702143	0.163376	-0.225782	-0.185192	0.0405908	6.93333	20516.8	24445	3928.2	29151.5	36745	7593.52	33366.7	35657	2290.3	1.54927	68.4324	79.0289	10.5965	68.4324	69.8947	1.46234	68.4324	75.5851	7.15274
	1.55365	-0.0453591	-0.0255704	0.0197887	-0.233591	-0.0700355	0.163555	-0.226498	-0.185966	0.0405312	6.94167	20578	24485	3906.96	29203.6	36661	7457.4	33387.8	35672	2284.16	1.55594	69.3825	80.6568	11.2743	69.3825	71.1323	1.74981	69.3825	76.6841	7.30163
	1.56031	-0.045836	-0.0254512	0.0203848	-0.233471	-0.0699162	0.163555	-0.227273	-0.186741	0.0405312	6.95	20639.2	24495	3855.78	29255.7	36561	7305.34	33408.9	35678	2269.06	1.5626	70.5126	82.3455	11.8328	70.5126	72.5095	1.99688	70.5126	77.9062	7.39354
	1.56698	-0.0463128	-0.025332	0.0209808	-0.233352	-0.0698566	0.163496	-0.228047	-0.187516	0.0405312	6.95833	20700.4	24473	3772.61	29307.7	36454	7146.28	33430	35678	2247.95	1.56927	71.7976	84.0831	12.2855	71.7976	74.0017	2.20406	71.7976	79.2323	7.43473
	1.57365	-0.0467896	-0.0250936	0.0216961	-0.233233	-0.0698566	0.163376	-0.228763	-0.188231	0.0405312	6.96667	20761.6	24430	3668.36	29359.8	36363	7003.15	33451.2	35670	2218.82	1.57594	73.2127	85.8611	12.6484	73.2127	75.5873	2.37453	73.2127	80.6462	7.43342
	1.58031	-0.0473261	-0.0248551	0.022471	-0.233114	-0.0699162	0.163198	-0.229478	-0.188887	0.0405908	6.975	20822.8	24373	3550.19	29411.9	36293	6881.09	33472.3	35654	2181.71	1.5826	74.7357	87.6724	12.9367	74.7357	77.2487	2.51299	74.7357	82.1343	7.39861
	1.58698	-0.0478029	-0.0245571	0.0232458	-0.232995	-0.0700951	0.162899	-0.230134	-0.189483	0.0406504	6.98333	20884	24312	3428.02	29464	36248	6784.03	33493.4	35629	2135.61	1.58927	76.3472	89.5112	13.164	76.3472	78.9722	2.62505	76.3472	83.6864	7.33918
	1.59365	-0.0482202	-0.0241995	0.0240207	-0.232816	-0.0702739	0.162542	-0.23067	-0.19002	0.0406504	6.99167	20945.2	24254	3308.77	29516.1	36226	6709.91	33514.5	35605	2090.47	1.59594	78.0315	91.3714	13.3399	78.0315	80.7474	2.71589	78.0315	85.2941	7.26259
	1.60031	-0.0485778	-0.0237823	0.0247955	-0.232637	-0.0703931	0.162244	-0.231147	-0.190556	0.0405908	7	21006.4	24203	3196.59	29568.2	36225	6656.85	33535.6	35590	2054.37	1.6026	79.7766	93.2462	13.4696	79.7766	82.5666	2.78997	79.7766	86.951	7.17437
	1.60698	-0.0488758	-0.0234246	0.0254512	-0.232458	-0.0705123	0.161946	-0.231504	-0.191033	0.0404716	7.00833	21067.6	24162	3094.42	29620.2	36243	6622.79	33556.7	35586	2029.26	1.60927	81.573	95.1275	13.5545	81.573	84.4231	2.85011	81.573	88.6506	7.07757
	1.61365	-0.0490546	-0.0231266	0.025928	-0.23222	-0.0705719	0.161648	-0.231802	-0.19151	0.0402927	7.01667	21128.8	24135	3006.17	29672.3	36280	6607.66	33577.9	35590	2012.13	1.61594	83.4135	97.0062	13.5927	83.4135	86.3112	2.89768	83.4135	90.3866	6.97309
	1.62031	-0.0491738	-0.0228286	0.0263453	-0.231981	-0.0705719	0.161409	-0.231981	-0.191927	0.0400543	7.025	21190	24144	2954	29724.4	36332	6607.6	33599	35602	2003.02	1.6226	85.2916	98.8722	13.5806	85.2916	88.2242	2.93255	85.2916	92.1513	6.85972
	1.62698	-0.0492334	-0.0225902	0.0266433	-0.231743	-0.0705123	0.161231	-0.2321	-0.192404	0.0396967	7.03333	21251.2	24202	2950.83	29776.5	36395	6618.54	33620.1	35628	2007.92	1.62927	87.2009	100.715	13.514	87.2009	90.1546	2.95371	87.2009	93.9362	6.73532
	1.63365	-0.0492334	-0.0224113	0.0268221	-0.231504	-0.0703931	0.161111	-0.23216	-0.192821	0.0393391	7.04167	21312.4	24294	2981.58	29828.6	36462	6633.42	33641.2	35673	2031.78	1.63594	89.1341	102.524	13.3897	89.1341	92.0938	2.95967	89.1341	95.731	6.59692
	1.64031	-0.0491738	-0.0222325	0.0269413	-0.231266	-0.0702143	0.161052	-0.23216	-0.193298	0.0388622	7.05	21373.6	24394	3020.41	29880.6	36525	6644.36	33662.3	35728	2065.68	1.6426	91.0831	104.289	13.206	91.0831	94.0319	2.94882	91.0831	97.5248	6.44171
	1.64698	-0.0490546	-0.0221133	0.0269413	-0.231028	-0.0700355	0.160992	-0.23216	-0.193775	0.0383854	7.05833	21434.8	24481	3046.23	29932.7	36582	6649.3	33683.4	35783	2099.57	1.64927	93.0383	106.001	12.9629	93.0383	95.9582	2.91991	93.0383	99.306	6.26767
	1.65365	-0.0489354	-0.0220537	0.0268817	-0.230908	-0.0699162	0.160992	-0.23222	-0.194252	0.0379682	7.06667	21496	24524	3027.98	29984.8	36632	6647.17	33704.6	35828	2123.44	1.65594	94.9895	107.653	12.6632	94.9895	97.8621	2.87252	94.9895	101.063	6.07377
	1.66031	-0.0488162	-0.0219345	0.0268817	-0.230789	-0.069797	0.160992	-0.232279	-0.194728	0.0375509	7.075	21557.2	24514	2956.81	30036.9	36676	6639.11	33725.7	35855	2129.33	1.6626	96.9257	109.237	12.3112	96.9257	99.7328	2.80714	96.9257	102.786	5.86015
	1.66698	-0.048697	-0.0218153	0.0268817	-0.230789	-0.0697374	0.161052	-0.232399	-0.195205	0.0371933	7.08333	21618.4	24471	2852.64	30088.9	36721	6632.05	33746.8	35866	2119.23	1.66927	98.8357	110.748	11.9125	98.8357	101.561	2.725	98.8357	104.464	5.62793
	1.67365	-0.0486374	-0.0216961	0.0269413	-0.230908	-0.0696778	0.161231	-0.232518	-0.195682	0.0368357	7.09167	21679.6	24416	2736.39	30141.1	36773	6631.93	33767.9	35885	2117.1	1.67594	100.709	112.183	11.4741	100.709	103.337	2.62821	100.709	106.088	5.3792
	1.68031	-0.0486374	-0.0215769	0.0270605	-0.231087	-0.0696778	0.161409	-0.232697	-0.196099	0.0365973	7.1	21740.8	24361	2620.22	30193.1	36833	6639.87	33789	35934	2144.99	1.6826	102.536	113.539	11.0038	102.536	105.055	2.51948	102.536	107.652	5.11688
	1.68698	-0.048697	-0.0213981	0.0272989	-0.231326	-0.0696182	0.161707	-0.232875	-0.196576	0.0362992	7.10833	21802	24308	2506.04	30245.2	36899	6653.81	33810.1	36012	2201.88	1.68927	104.307	114.818	10.5105	104.307	106.71	2.40267	104.307	109.152	4.84461
	1.69365	-0.0488758	-0.0211596	0.0277162	-0.231624	-0.0695586	0.162065	-0.233114	-0.196993	0.0361204	7.11667	21863.2	24256	2392.8	30297.3	36968	6670.69	33831.2	36110	2278.75	1.69594	106.017	116.021	10.0042	106.017	108.3	2.28328	106.017	110.584	4.56739
	1.70031	-0.0490546	-0.0208616	0.028193	-0.231922	-0.0694394	0.162482	-0.233293	-0.197351	0.0359416	7.125	21924.4	24211	2286.62	30349.4	37023	6673.62	33852.4	36216	2363.64	1.7026	107.66	117.157	9.49716	107.66	109.829	2.16919	107.66	111.952	4.29231
	1.70698	-0.0493526	-0.0204444	0.0289083	-0.232279	-0.0692606	0.163019	-0.233471	-0.197768	0.0357032	7.13333	21985.6	24174	2188.45	30401.4	37057	6655.56	33873.5	36296	2422.54	1.70927	109.234	118.238	9.00412	109.234	111.306	2.07144	109.234	113.263	4.0288
	1.71365	-0.0497103	-0.0199676	0.0297427	-0.232637	-0.0690818	0.163555	-0.23365	-0.198066	0.035584	7.14167	22046.8	24161	2114.2	30453.6	37073	6619.44	33894.6	36336	2441.41	1.71594	110.741	119.283	8.54158	110.741	112.745	2.0042	110.741	114.53	3.78865
	1.72031	-0.0501275	-0.0193119	0.0308156	-0.232995	-0.0687838	0.164211	-0.233829	-0.198424	0.0354052	7.15	22108	24187	2079.03	30505.6	37076	6570.38	33915.7	36332	2416.3	1.7226	112.188	120.315	8.12703	112.188	114.173	1.98436	112.188	115.774	3.58599
	1.72698	-0.0506043	-0.0186563	0.0319481	-0.233293	-0.0684857	0.164807	-0.234008	-0.198722	0.0352859	7.15833	22169.1	24248	2078.85	30557.7	37069	6511.32	33936.8	36287	2350.19	1.72927	113.589	121.366	7.77668	113.589	115.619	2.0299	113.589	117.025	3.43573
	1.73365	-0.0510812	-0.017941	0.0331402	-0.233531	-0.0681877	0.165343	-0.234187	-0.19902	0.0351667	7.16667	22230.4	24325	2094.61	30609.8	37049	6439.2	33957.9	36223	2265.06	1.73594	114.964	122.467	7.50279	114.964	117.121	2.15745	114.964	118.316	3.35175
	1.74031	-0.0516176	-0.0171661	0.0344515	-0.233769	-0.0678897	0.16588	-0.234306	-0.199318	0.0349879	7.175	22291.6	24402	2110.43	30661.9	37010	6348.14	33979	36177	2197.95	1.7426	116.342	123.653	7.31063	116.342	118.722	2.37941	116.342	119.686	3.34429
	1.74698	-0.0521541	-0.0164509	0.0357032	-0.233948	-0.0676513	0.166297	-0.234485	-0.199616	0.0348687	7.18333	22352.7	24458	2105.26	30713.9	36967	6253.07	34000.2	36167	2166.85	1.74927	117.758	124.954	7.1953	117.758	120.459	2.70069	117.758	121.176	3.41767
	1.75365	-0.0526309	-0.0157952	0.0368357	-0.234067	-0.0675321	0.166535	-0.234663	-0.199974	0.0346899	7.19167	22414	24480	2066.01	30766	36933	6166.95	34021.3	36192	2170.72	1.75594	119.251	126.391	7.1398	119.251	122.367	3.1153	119.251	122.819	3.56716
	1.76031	-0.0531077	-0.0151992	0.0379086	-0.234187	-0.0674129	0.166774	-0.234842	-0.200331	0.0345111	7.2	22475.2	24474	1998.84	30818.1	36916	6097.89	34042.4	36242	2199.61	1.7626	120.86	127.974	7.11417	120.86	124.465	3.60489	120.86	124.638	3.77816
	1.76698	-0.053525	-0.014782	0.038743	-0.234246	-0.0673532	0.166893	-0.235021	-0.200689	0.0343323	7.20833	22536.3	24452	1915.66	30870.2	36920	6049.83	34063.5	36309	2245.5	1.76927	122.62	129.696	7.07608	122.62	126.757	4.13746	122.62	126.644	4.02486
	1.77365	-0.0538826	-0.0145435	0.0393391	-0.234246	-0.0672936	0.166953	-0.23526	-0.201166	0.0340939	7.21667	22597.6	24423	1825.42	30922.3	36938	6015.71	34084.6	36386	2301.37	1.77594	124.553	131.527	6.97399	124.553	129.222	4.66937	124.553	128.825	4.27211
	1.78031	-0.054121	-0.0144243	0.0396967	-0.234246	-0.0672936	0.166953	-0.235438	-0.201643	0.0337958	7.225	22658.8	24403	1744.24	30974.4	36949	5974.65	34105.7	36468	2362.27	1.7826	126.669	133.421	6.75207	126.669	131.817	5.14841	126.669	131.147	4.47774
	1.78698	-0.0542998	-0.0144243	0.0398755	-0.234187	-0.067234	0.166953	-0.235617	-0.202239	0.0333786	7.23333	22719.9	24401	1681.07	31047.1	36936	5888.87	34126.8	36535	2408.16	1.78927	128.955	135.311	6.35635	128.955	134.474	5.51873	128.955	133.552	4.59688
	1.79365	-0.054419	-0.0144839	0.0399351	-0.234127	-0.067234	0.166893	-0.235856	-0.202894	0.0329614	7.24167	22781.2	24418	1636.82	31124	36902	5778.03	34148	36579	2431.03	1.79594	131.376	137.117	5.74106	131.376	137.103	5.72717	131.376	135.963	4.58693
	1.80031	-0.0544786	-0.0146031	0.0398755	-0.234008	-0.0671744	0.166833	-0.236094	-0.203609	0.0324845	7.25	22842.4	24453	1610.65	31200.7	36859	5658.28	34169.1	36598	2428.92	1.8026	133.873	138.747	4.87447	133.873	139.602	5.72902	133.873	138.285	4.41229
	1.80698	-0.0544786	-0.0147223	0.0397563	-0.233889	-0.0671148	0.166774	-0.236332	-0.204325	0.0320077	7.25833	22903.5	24506	1602.47	31277.5	36808	5530.53	34190.2	36597	2406.81	1.80927	136.365	140.108	3.74239	136.365	141.858	5.49274	136.365	140.414	4.04852
	1.81365	-0.0544786	-0.0148416	0.0396371	-0.233769	-0.0669956	0.166774	-0.23663	-0.20504	0.0315905	7.26667	22964.8	24574	1609.23	31354.3	36748	5393.69	34211.3	36590	2378.68	1.81594	138.757	141.108	2.35051	138.757	143.761	5.00351	138.757	142.242	3.4849
	1.82031	-0.0544786	-0.0149012	0.0395775	-0.233591	-0.0668764	0.166714	-0.236988	-0.205755	0.0312328	7.275	23025.9	24658	1632.05	31431.1	36671	5239.94	34232.4	36597	2364.58	1.8226	140.944	141.667	0.72277	140.944	145.208	4.26418	140.944	143.669	2.72543
	1.82698	-0.0544786	-0.0149608	0.0395179	-0.233412	-0.0668168	0.166595	-0.237405	-0.206351	0.031054	7.28333	23087.1	24752	1664.88	31507.8	36576	5068.19	34253.5	36624	2370.47	1.82927	142.817	141.716	-1.10078	142.817	146.111	3.29453	142.817	144.605	1.78796
	1.83365	-0.0545382	-0.0149608	0.0395775	-0.233233	-0.0666976	0.166535	-0.237823	-0.206947	0.0308752	7.29167	23148.4	24852	1703.63	31584.7	36462	4877.34	34274.7	36657	2382.34	1.83594	144.274	141.205	-3.06958	144.274	146.402	2.1274	144.274	144.975	0.70107
	1.84031	-0.0546575	-0.0149012	0.0397563	-0.233054	-0.066638	0.166416	-0.23824	-0.207424	0.0308156	7.3	23209.5	24946	1736.46	31661.4	36340	4678.59	34295.8	36686	2390.23	1.8426	145.226	140.098	-5.12754	145.226	146.031	0.80526	145.226	144.727	-0.49889
	1.84698	-0.0548363	-0.014782	0.0400543	-0.232875	-0.066638	0.166237	-0.238717	-0.207841	0.0308752	7.30833	23270.7	25014	1743.29	31738.2	36229	4490.84	34316.9	36707	2390.12	1.84927	145.598	138.379	-7.21979	145.598	144.972	-0.62591	145.598	143.825	-1.77306
	1.85365	-0.0550747	-0.0146627	0.0404119	-0.232756	-0.0665784	0.166178	-0.239193	-0.208199	0.0309944	7.31667	23332	25053	1721.04	31815	36140	4325	34338	36726	2387.99	1.85594	145.34	136.043	-9.2972	145.34	143.219	-2.12086	145.34	142.257	-3.08341
	1.86031	-0.0553727	-0.0144243	0.0409484	-0.232637	-0.0665188	0.166118	-0.239611	-0.208437	0.0311732	7.325	23393.1	25077	1683.86	31891.8	36094	4202.25	34359.1	36747	2387.89	1.8626	144.418	133.098	-11.3202	144.418	140.779	-3.6391	144.418	140.021	-4.3965
	1.86698	-0.0556707	-0.0141859	0.0414848	-0.232577	-0.0664592	0.166118	-0.240028	-0.208735	0.0312924	7.33333	23454.3	25101	1646.69	31968.5	36100	4131.5	34380.2	36767	2386.78	1.86927	142.819	129.557	-13.2614	142.819	137.67	-5.14847	142.819	137.133	-5.68617
	1.87365	-0.0559688	-0.0138879	0.0420809	-0.232577	-0.06634	0.166237	-0.240326	-0.208974	0.031352	7.34167	23515.6	25127	1611.44	32045.3	36144	4098.65	34401.4	36786	2384.65	1.87594	140.546	125.44	-15.1052	140.546	133.92	-6.62577	140.546	133.612	-6.93393
	1.88031	-0.0562668	-0.0134706	0.0427961	-0.232577	-0.0662804	0.166297	-0.240505	-0.209272	0.0312328	7.35	23576.7	25151	1574.27	32122.1	36206	4083.9	34422.5	36803	2380.54	1.8826	137.613	120.766	-16.8475	137.613	129.556	-8.05742	137.613	129.483	-8.12966
	1.88698	-0.0565648	-0.0130534	0.0435114	-0.232577	-0.0661612	0.166416	-0.240684	-0.20957	0.0311136	7.35833	23637.9	25169	1531.1	32198.8	36267	4068.15	34443.6	36818	2374.44	1.88927	134.043	115.55	-18.4936	134.043	124.605	-9.43834	134.043	124.773	-9.27061
	1.89365	-0.0568032	-0.0125766	0.0442266	-0.232577	-0.0660419	0.166535	-0.240743	-0.209928	0.0308156	7.36667	23699.2	25179	1479.85	32275.7	36302	4026.31	34464.7	36826	2361.3	1.89594	129.863	109.807	-20.0565	129.863	119.093	-10.7707	129.863	119.503	-10.3601
	1.90031	-0.056982	-0.0120401	0.0449419	-0.232577	-0.0659227	0.166655	-0.240743	-0.210285	0.030458	7.375	23760.3	25184	1423.68	32352.4	36305	3952.56	34485.8	36816	2330.2	1.9026	125.099	103.544	-21.5544	125.099	113.037	-12.0621	125.099	113.693	-11.4058
	1.90698	-0.0571609	-0.0115633	0.0455976	-0.232577	-0.0658631	0.166714	-0.240743	-0.210702	0.0300407	7.38333	23821.5	25199	1377.5	32429.2	36282	3852.81	34506.9	36786	2279.09	1.90927	119.773	96.7649	-23.0084	119.773	106.45	-13.3233	119.773	107.355	-12.4187
	1.91365	-0.0572205	-0.0110865	0.046134	-0.232518	-0.0658035	0.166714	-0.240803	-0.211179	0.0296235	7.39167	23882.7	25238	1355.25	32506	36247	3740.96	34528	36749	2220.96	1.91594	113.906	89.465	-24.4413	113.906	99.3388	-14.5675	113.906	100.495	-13.411
	1.92031	-0.0572801	-0.0107288	0.0465512	-0.232458	-0.0658035	0.166655	-0.240803	-0.211596	0.0292063	7.4	23943.9	25293	1349.08	32582.8	36205	3622.21	34549.1	36718	2168.85	1.9226	107.511	81.6357	-25.8751	107.511	91.7029	-15.8079	107.511	93.1155	-14.3953
	1.92698	-0.0573397	-0.0103712	0.0469685	-0.232399	-0.0658631	0.166535	-0.240982	-0.212014	0.0289679	7.40833	24005.1	25343	1337.91	32659.5	36163	3503.46	34570.3	36695	2124.75	1.92927	100.594	73.2648	-27.3287	100.594	83.5373	-17.0562	100.594	85.2105	-15.383
	1.93365	-0.0573993	-0.0101328	0.0472665	-0.232339	-0.0659227	0.166416	-0.24116	-0.212371	0.028789	7.41667	24066.3	25379	1312.66	32736.4	36120	3383.62	34591.4	36674	2082.61	1.93594	93.1545	64.3396	-28.8148	93.1545	74.835	-18.3195	93.1545	76.7725	-16.382
	1.94031	-0.0573993	-0.0100136	0.0473857	-0.23222	-0.0659227	0.166297	-0.241399	-0.212729	0.0286698	7.425	24127.5	25398	1270.49	32813.1	36077	3263.87	34612.5	36652	2039.51	1.9426	85.1889	54.8522	-30.3366	85.1889	65.5905	-19.5984	85.1889	67.7935	-17.3953
	1.94698	-0.0575185	-0.00995398	0.0475645	-0.2321	-0.0659823	0.166118	-0.241756	-0.213087	0.0286698	7.43333	24188.7	25406	1217.31	32889.9	36034	3144.12	34633.6	36633	1999.4	1.94927	76.6883	44.8062	-31.882	76.6883	55.806	-20.8823	76.6883	58.2706	-18.4177
	1.95365	-0.0575781	-0.00995398	0.0476241	-0.231981	-0.0659823	0.165999	-0.242114	-0.213385	0.0287294	7.44167	24249.9	25421	1171.07	32966.7	35990	3023.27	34654.7	36620	1965.27	1.95594	67.6447	34.2249	-33.4198	67.6447	45.4982	-22.1465	67.6447	48.2123	-19.4324
	1.96031	-0.0577569	-0.0100136	0.0477433	-0.231922	-0.0659227	0.165999	-0.242472	-0.213683	0.028789	7.45	24311.1	25462	1150.89	33043.5	35943	2899.52	34675.8	36611	1935.16	1.9626	58.0552	23.1605	-34.8948	58.0552	34.7068	-23.3484	58.0552	37.6467	-20.4085
	1.96698	-0.0578761	-0.0100136	0.0478625	-0.231862	-0.0658035	0.166059	-0.24277	-0.213921	0.0288486	7.45833	24372.3	25532	1159.72	33120.2	35895	2774.77	34696.9	36603	1906.06	1.96927	47.9288	11.7025	-36.2263	47.9288	23.5028	-24.4259	47.9288	26.6302	-21.2985
	1.97365	-0.0580549	-0.0100136	0.0480413	-0.231802	-0.0656247	0.166178	-0.243068	-0.214219	0.0288486	7.46667	24433.5	25622	1188.47	33197.1	35851	2653.93	34718.1	36590	1871.92	1.97594	37.294	-0.01496	-37.3089	37.294	11.9962	-25.2978	37.294	15.2553	-22.0386
	1.98031	-0.0582337	-0.00995398	0.0482798	-0.231743	-0.0654459	0.166297	-0.243187	-0.214458	0.0287294	7.475	24494.7	25724	1229.3	33273.8	35813	2539.18	34739.2	36560	1820.82	1.9826	26.208	-11.8102	-38.0182	26.208	0.34124	-25.8668	26.208	3.65704	-22.551
	1.98698	-0.0584126	-0.00977516	0.0486374	-0.231743	-0.0651479	0.166595	-0.243247	-0.214756	0.028491	7.48333	24555.9	25820	1264.12	33350.6	35789	2438.43	34760.3	36512	1751.71	1.98927	14.7645	-23.4551	-38.2196	14.7645	-11.2624	-26.0268	14.7645	-7.98368	-22.7482
	1.99365	-0.0585318	-0.00953674	0.048995	-0.231743	-0.0648499	0.166893	-0.243247	-0.214994	0.0282526	7.49167	24617.1	25897	1279.88	33427.4	35782	2354.58	34781.4	36476	1694.58	1.99594	3.09998	-34.682	-37.782	3.09998	-22.5725	-25.6725	3.09998	-19.4417	-22.5417
	2.00031	-0.0587106	-0.00923872	0.0494719	-0.231683	-0.0645518	0.167131	-0.243127	-0.215232	0.027895	7.5	24678.3	25955	1276.7	33504.2	35792	2287.83	34802.5	36476	1673.47	2.0026	-8.60316	-45.1958	-36.5926	-8.60316	-33.3136	-24.7105	-8.60316	-30.454	-21.8508
	2.00698	-0.0588298	-0.00888109	0.0499487	-0.231683	-0.0641942	0.167489	-0.242949	-0.215471	0.0274777	7.50833	24739.5	25998	1258.53	33580.9	35815	2234.08	34823.6	36516	1692.37	2.00927	-20.1179	-54.6921	-34.5742	-20.1179	-43.1909	-23.073	-20.1179	-40.7314	-20.6135
	2.01365	-0.0590086	-0.00846386	0.0505447	-0.231624	-0.0638366	0.167787	-0.242829	-0.215709	0.0271201	7.51667	24800.7	26030	1229.28	33657.8	35841	2183.24	34844.8	36587	1742.23	2.01594	-31.18	-62.8777	-31.6976	-31.18	-51.9083	-20.7282	-31.18	-49.9761	-18.796
	2.02031	-0.0591874	-0.00798702	0.0512004	-0.231564	-0.0635386	0.168025	-0.24271	-0.216007	0.0267029	7.525	24861.9	26052	1190.11	33734.5	35853	2118.49	34865.9	36676	1810.13	2.0226	-41.4993	-69.4936	-27.9943	-41.4993	-59.1899	-17.6907	-41.4993	-57.9012	-16.4019
	2.02698	-0.0593662	-0.00756979	0.0517964	-0.231504	-0.0632405	0.168264	-0.242651	-0.216305	0.0263453	7.53333	24923.1	26065	1141.93	33811.3	35839	2027.74	34887	36761	1874.02	2.02927	-50.7771	-74.3362	-23.559	-50.7771	-64.8012	-14.0241	-50.7771	-64.2533	-13.4761
	2.03365	-0.059545	-0.00709295	0.0524521	-0.231504	-0.0630021	0.168502	-0.242651	-0.216603	0.0260472	7.54167	24984.3	26070	1085.69	33888.1	35803	1914.89	34908.1	36836	1927.89	2.03594	-58.7266	-77.2753	-18.5488	-58.7266	-68.5687	-9.8421	-58.7266	-68.8322	-10.1056
	2.04031	-0.0597835	-0.00667572	0.0531077	-0.231445	-0.0628233	0.168622	-0.242829	-0.216961	0.0258684	7.55	25045.5	26070	1024.51	33964.9	35756	1791.14	34929.2	36905	1975.78	2.0426	-65.094	-78.2668	-13.1728	-65.094	-70.3951	-5.30106	-65.094	-71.5088	-6.41477
	2.04698	-0.0599623	-0.00625849	0.0537038	-0.231445	-0.0626445	0.1688	-0.243068	-0.217378	0.0256896	7.55833	25106.7	26069	962.34	34041.6	35706	1664.39	34950.3	36980	2029.68	2.04927	-69.6801	-77.3582	-7.67804	-69.6801	-70.2701	-0.58997	-69.6801	-72.2374	-2.55722
	2.05365	-0.0602007	-0.00584126	0.0543594	-0.231445	-0.0625849	0.16886	-0.243425	-0.217795	0.02563	7.56667	25167.9	26074	906.093	34118.4	35664	1545.55	34971.5	37066	2094.55	2.05594	-72.3569	-74.6875	-2.3306	-72.3569	-68.2729	4.08399	-72.3569	-71.0613	1.29563
	2.06031	-0.0604391	-0.00542402	0.0550151	-0.231504	-0.0625253	0.168979	-0.243843	-0.218213	0.02563	7.575	25229.1	26086	856.919	34195.2	35632	1436.8	35009.7	37168	2158.27	2.0626	-73.0801	-70.4751	2.60502	-73.0801	-64.5694	8.51077	-73.0801	-68.1128	4.96733
	2.06698	-0.0606179	-0.00506639	0.0555515	-0.231564	-0.0625253	0.169039	-0.24426	-0.21863	0.02563	7.58333	25290.3	26103	812.745	34272	35612	1340.05	35054.9	37288	2233.12	2.06927	-71.8952	-65.0094	6.88576	-71.8952	-59.402	12.4932	-71.8952	-63.6053	8.28987
	2.07365	-0.0608563	-0.00464916	0.0562072	-0.231683	-0.0625849	0.169098	-0.244677	-0.219047	0.02563	7.59167	25351.5	26121	769.498	34348.8	35606	1257.21	35100.1	37411	2310.91	2.07594	-68.9363	-58.6288	10.3075	-68.9363	-53.0757	15.8606	-68.9363	-57.8207	11.1156
	2.08031	-0.0610948	-0.00423193	0.0568628	-0.231862	-0.0625849	0.169277	-0.245035	-0.219464	0.0255704	7.6	25412.7	26138	725.324	34425.5	35618	1192.45	35145.2	37528	2382.75	2.0826	-64.4189	-51.6998	12.7191	-64.4189	-45.9394	18.4795	-64.4189	-51.0921	13.3268
	2.08698	-0.0613332	-0.0038147	0.0575185	-0.231981	-0.0625849	0.169396	-0.245392	-0.219822	0.0255704	7.60833	25473.8	26155	681.151	34502.3	35660	1157.7	35190.4	37633	2442.6	2.08927	-58.6269	-44.5951	14.0318	-58.6269	-38.3651	20.2618	-58.6269	-43.7837	14.8432
	2.09365	-0.0616312	-0.00339746	0.0582337	-0.23222	-0.0625849	0.169635	-0.24569	-0.22018	0.0255108	7.61667	25535.1	26174	638.903	34579.1	35734	1154.86	35235.6	37721	2485.39	2.09594	-51.895	-37.6722	14.2229	-51.895	-30.7275	21.1676	-51.895	-36.2697	15.6253
	2.10031	-0.0619292	-0.00292063	0.0590086	-0.232399	-0.0624657	0.169933	-0.245869	-0.220478	0.0253916	7.625	25596.3	26190	593.73	34655.9	35826	1170.11	35280.8	37800	2519.23	2.1026	-44.589	-31.2539	13.3351	-44.589	-23.3831	21.2059	-44.589	-28.9133	15.6757
	2.10698	-0.0622869	-0.0025034	0.0597835	-0.232577	-0.0623465	0.170231	-0.246048	-0.220776	0.0252724	7.63333	25657.4	26201	543.556	34732.6	35925	1192.36	35325.9	37885	2559.08	2.10927	-37.0838	-25.613	11.4707	-37.0838	-16.6532	20.4306	-37.0838	-22.0479	15.0359
	2.11365	-0.0625849	-0.00208616	0.0604987	-0.232756	-0.0621676	0.170588	-0.246167	-0.221133	0.025034	7.64167	25718.7	26203	484.309	34809.5	36027	1217.52	35371.1	37988	2616.87	2.11594	-29.743	-20.9612	8.78173	-29.743	-10.8087	18.9343	-29.743	-15.9612	13.7818
	2.12031	-0.0628233	-0.00166893	0.0611544	-0.232875	-0.0619292	0.170946	-0.246227	-0.221431	0.0247955	7.65	25779.9	26193	413.135	34886.2	36130	1243.77	35416.3	38112	2695.71	2.1226	-22.8996	-17.4425	5.45711	-22.8996	-6.05917	16.8405	-22.8996	-10.8827	12.0169
	2.12698	-0.0630617	-0.0013113	0.0617504	-0.232875	-0.0616312	0.171244	-0.246346	-0.221729	0.0246167	7.65833	25841	26179	337.961	34963	36240	1277.01	35461.4	38261	2799.56	2.12927	-16.8406	-15.1319	1.70869	-16.8406	-2.54744	14.2932	-16.8406	-6.97625	9.86439
	2.13365	-0.0632405	-0.00101328	0.0622272	-0.232875	-0.0613928	0.171483	-0.246406	-0.221968	0.0244379	7.66667	25902.3	26191	288.714	35039.8	36367	1327.17	35506.7	38429	2922.35	2.13594	-11.7943	-14.039	-2.24471	-11.7943	-0.34672	11.4475	-11.7943	-4.33695	7.45732
	2.14031	-0.0634193	-0.000715256	0.0627041	-0.232756	-0.0611544	0.171602	-0.246406	-0.222266	0.0241399	7.675	25963.5	26240	276.541	35116.6	36519	1402.42	35551.8	38601	3049.19	2.1426	-7.92271	-14.1145	-6.19179	-7.92271	0.53626	8.45897	-7.92271	-2.99215	4.93056
	2.14698	-0.0635386	-0.000417233	0.0631213	-0.232577	-0.0608563	0.171721	-0.246406	-0.222504	0.0239015	7.68333	26024.6	26325	300.367	35193.3	36689	1495.67	35597	38772	3175.04	2.14927	-5.31906	-15.2612	-9.94217	-5.31906	0.15569	5.47475	-5.31906	-2.90698	2.41208
	2.15365	-0.0635982	-0.000178814	0.0634193	-0.232339	-0.0606179	0.171721	-0.246406	-0.222743	0.023663	7.69167	26085.9	26437	351.12	35270.2	36872	1601.83	35642.2	38928	3285.83	2.15594	-4.00877	-17.3451	-13.3363	-4.00877	-1.38265	2.62612	-4.00877	-3.99286	0.01591
	2.16031	-0.0637174	0	0.0637174	-0.232041	-0.0603795	0.171661	-0.246286	-0.222921	0.023365	7.7	26147.1	26551	403.946	35346.9	37057	1710.08	35687.3	39061	3373.67	2.1626	-3.95519	-20.2076	-16.2525	-3.95519	-3.93212	0.02307	-3.95519	-6.11782	-2.16263
	2.16698	-0.063777	0.000178814	0.0639558	-0.231683	-0.0601411	0.171542	-0.246167	-0.2231	0.023067	7.70833	26208.2	26630	421.772	35423.7	37219	1795.32	35732.5	39172	3439.52	2.16927	-5.06824	-23.6775	-18.6092	-5.06824	-7.31695	-2.24871	-5.06824	-9.11856	-4.05032
	2.17365	-0.0638962	0.000298023	0.0641942	-0.231266	-0.0598431	0.171423	-0.245988	-0.223279	0.0227094	7.71667	26269.5	26664	394.525	35500.5	37348	1847.48	35777.7	39265	3487.31	2.17594	-7.21514	-27.5799	-20.3648	-7.21514	-11.3444	-4.12929	-7.21514	-12.8121	-5.59694
	2.18031	-0.064075	0.000357628	0.0644326	-0.230789	-0.059545	0.171244	-0.24575	-0.223458	0.0222921	7.725	26330.6	26661	330.351	35577.3	37428	1850.73	35822.8	39344	3521.15	2.1826	-10.2324	-31.745	-21.5126	-10.2324	-15.8153	-5.58293	-10.2324	-17.0068	-6.77436
	2.18698	-0.0642538	0.000476837	0.0647306	-0.230312	-0.0591874	0.171125	-0.245512	-0.223637	0.0218749	7.73333	26391.8	26634	242.178	35654	37451	1796.98	35868	39414	3546	2.18927	-13.9375	-36.0137	-22.0762	-13.9375	-20.534	-6.59651	-13.9375	-21.512	-7.5745
	2.19365	-0.0644326	0.000596046	0.0650287	-0.229776	-0.0588894	0.170887	-0.245273	-0.223815	0.0214577	7.74167	26453.1	26611	157.93	35730.9	37435	1704.14	35913.2	39476	3562.79	2.19594	-18.1398	-40.2419	-22.1021	-18.1398	-25.3165	-7.17664	-18.1398	-26.1461	-8.00627
	2.20031	-0.064671	0.000715256	0.0653863	-0.229299	-0.0585318	0.170767	-0.245035	-0.224054	0.0209808	7.75	26514.2	26621	106.757	35807.6	37403	1595.39	35958.4	39525	3566.63	2.2026	-22.6501	-44.3034	-21.6533	-22.6501	-29.9967	-7.34669	-22.6501	-30.7428	-8.0927
	2.20698	-0.0649691	0.00089407	0.0658631	-0.228763	-0.0582337	0.170529	-0.244796	-0.224233	0.0205636	7.75833	26575.4	26673	97.583	35884.4	37371	1486.64	36003.5	39557	3553.48	2.20927	-27.2878	-48.0922	-20.8045	-27.2878	-34.4323	-7.14457	-27.2878	-35.1561	-7.86835
	2.21365	-0.0652671	0.00107288	0.06634	-0.228286	-0.0579357	0.17035	-0.244677	-0.224352	0.0203252	7.76667	26636.7	26774	137.336	35961.2	37351	1389.79	36048.7	39578	3529.27	2.21594	-31.888	-51.5239	-19.6359	-31.888	-38.5081	-6.62005	-31.888	-39.2645	-7.37649
	2.22031	-0.0655651	0.0013113	0.0668764	-0.227869	-0.0577569	0.170112	-0.244558	-0.224471	0.0200868	7.775	26697.8	26924	226.162	36038	37346	1308.04	36093.9	39608	3514.11	2.2226	-36.3057	-54.5365	-18.2309	-36.3057	-42.1379	-5.83219	-36.3057	-42.973	-6.66737
	2.22698	-0.0658631	0.00160933	0.0674725	-0.227451	-0.0576377	0.169814	-0.244558	-0.224531	0.0200272	7.78333	26759	27093	333.988	36114.7	37348	1233.29	36139	39658	3518.96	2.22927	-40.4193	-57.0906	-16.6713	-40.4193	-45.2663	-4.84699	-40.4193	-46.2151	-5.79578
	2.23365	-0.0662208	0.00190735	0.0681281	-0.227153	-0.0575781	0.169575	-0.244677	-0.224531	0.0201464	7.79167	26820.3	27261	440.741	36191.6	37346	1154.45	36184.3	39726	3541.75	2.23594	-44.1332	-59.169	-15.0358	-44.1332	-47.8667	-3.73351	-44.1332	-48.9518	-4.81861
	2.24031	-0.0665188	0.00220537	0.0687242	-0.226974	-0.0575781	0.169396	-0.244796	-0.224411	0.0203848	7.8	26881.4	27411	529.568	36268.3	37327	1058.7	36229.4	39808	3578.59	2.2426	-47.3789	-60.7755	-13.3966	-47.3789	-49.9398	-2.56091	-47.3789	-51.1712	-3.79228
	2.24698	-0.0668168	0.00244379	0.0692606	-0.226855	-0.0576973	0.169158	-0.245035	-0.224233	0.020802	7.80833	26942.6	27526	583.394	36345.1	37272	926.946	36274.6	39890	3615.44	2.24927	-50.1153	-61.9322	-11.8169	-50.1153	-51.5091	-1.39379	-50.1153	-52.8852	-2.76988
	2.25365	-0.0670552	0.00274181	0.069797	-0.226915	-0.0578165	0.169098	-0.245333	-0.223935	0.0213981	7.81667	27003.9	27608	604.147	36421.9	37176	754.103	36319.8	39955	3635.23	2.25594	-52.3277	-62.6764	-10.3487	-52.3277	-52.6165	-0.28879	-52.3277	-54.1259	-1.79822
	2.26031	-0.0672936	0.00292063	0.0702143	-0.227094	-0.0579953	0.169098	-0.24569	-0.223577	0.0221133	7.825	27065	27658	592.973	36498.6	37054	555.352	36364.9	40006	3641.07	2.2626	-54.0256	-63.0567	-9.03106	-54.0256	-53.3169	0.7087	-54.0256	-54.9409	-0.91523
	2.26698	-0.0674129	0.00309944	0.0705123	-0.227392	-0.0580549	0.169337	-0.246108	-0.22316	0.0229478	7.83333	27126.2	27682	555.799	36575.4	36917	341.601	36410.1	40064	3653.92	2.26927	-55.2399	-63.1292	-7.88933	-55.2399	-53.6729	1.56695	-55.2399	-55.3883	-0.14847
	2.27365	-0.0675321	0.00327826	0.0708103	-0.227809	-0.0581145	0.169694	-0.246465	-0.222743	0.0237226	7.84167	27187.4	27683	495.552	36652.2	36793	140.758	36455.3	40142	3686.71	2.27594	-56.018	-62.9535	-6.93554	-56.018	-53.7496	2.26837	-56.018	-55.5322	0.48583
	2.28031	-0.0676513	0.00339746	0.0710487	-0.228405	-0.0580549	0.17035	-0.246882	-0.222266	0.0246167	7.85	27248.6	27658	409.378	36729	36711	-17.9929	36500.4	40235	3734.55	2.2826	-56.4201	-62.5898	-6.16967	-56.4201	-53.6113	2.80875	-56.4201	-55.4376	0.98253
	2.28698	-0.0677109	0.00345707	0.0711679	-0.22918	-0.0578165	0.171363	-0.2473	-0.221789	0.0255108	7.85833	27309.8	27614	304.205	36805.7	36676	-129.744	36545.6	40332	3786.4	2.28927	-56.5139	-62.0959	-5.58203	-56.5139	-53.3185	3.19541	-56.5139	-55.168	1.34588
	2.29365	-0.0677705	0.00351667	0.0712872	-0.230193	-0.0573993	0.172794	-0.247896	-0.221312	0.0265837	7.86667	27371	27570	198.958	36882.6	36680	-202.587	36590.8	40418	3827.19	2.29594	-56.3702	-61.5264	-5.15622	-56.3702	-52.9266	3.4436	-56.3702	-54.7826	1.58757
	2.30031	-0.0678301	0.00351667	0.0713468	-0.231445	-0.0568032	0.174642	-0.24873	-0.220776	0.0279546	7.875	27432.2	27535	102.784	36959.3	36713	-246.338	36636	40476	3840.03	2.3026	-56.0592	-60.9303	-4.87107	-56.0592	-52.4856	3.57359	-56.0592	-54.3352	1.724
	2.30698	-0.0678897	0.00351667	0.0714064	-0.233054	-0.056088	0.176966	-0.249803	-0.220299	0.0295043	7.88333	27493.4	27525	31.6101	37036.1	36766	-270.089	36681.1	40504	3822.88	2.30927	-55.647	-60.3507	-4.70364	-55.647	-52.04	3.60704	-55.647	-53.8735	1.77354
	2.31365	-0.0679493	0.00345707	0.0714064	-0.2352	-0.0551343	0.180066	-0.251293	-0.219822	0.0314713	7.89167	27554.6	27551	-3.63709	37112.9	36836	-276.932	36726.3	40514	3787.67	2.31594	-55.1938	-59.8239	-4.63015	-55.1938	-51.629	3.56483	-55.1938	-53.4388	1.75494
	2.32031	-0.0680685	0.00333786	0.0714064	-0.237942	-0.0540614	0.18388	-0.253379	-0.219285	0.0340939	7.9	27615.8	27607	-8.81081	37189.7	36923	-266.682	36771.5	40518	3746.51	2.3226	-54.7512	-59.3788	-4.62764	-54.7512	-51.2866	3.46458	-54.7512	-53.0661	1.68509
	2.32698	-0.0681877	0.00321865	0.0714064	-0.241518	-0.0528693	0.188649	-0.256121	-0.218749	0.0373721	7.90833	27677	27686	9.01547	37266.4	37025	-241.433	36816.6	40510	3693.36	2.32927	-54.3615	-59.0352	-4.67378	-54.3615	-51.0406	3.32081	-54.3615	-52.7825	1.57898
	2.33365	-0.0683665	0.00292063	0.0712872	-0.245929	-0.0516176	0.194311	-0.259697	-0.218153	0.0415444	7.91667	27738.2	27779	40.7683	37343.3	37145	-198.276	36861.9	40479	3617.15	2.33594	-54.0555	-58.8037	-4.74823	-54.0555	-50.9102	3.14534	-54.0555	-52.6075	1.44803
	2.34031	-0.0684857	0.0026226	0.0711083	-0.251412	-0.0503063	0.201106	-0.264108	-0.217497	0.0466108	7.925	27799.4	27866	66.5946	37420	37272	-148.027	36907	40422	3514.99	2.3426	-53.8479	-58.6832	-4.83525	-53.8479	-50.8974	2.95055	-53.8479	-52.5517	1.29622
	2.34698	-0.0686049	0.00220537	0.0708103	-0.258088	-0.048995	0.209093	-0.269532	-0.216782	0.0527501	7.93333	27860.6	27936	75.4209	37496.8	37405	-91.778	36952.2	40351	3398.84	2.34927	-53.7246	-58.6557	-4.93103	-53.7246	-50.9691	2.75559	-53.7246	-52.6162	1.10847
	2.35365	-0.0687242	0.00172853	0.0704527	-0.265956	-0.0476837	0.218272	-0.27591	-0.215888	0.0600219	7.94167	27921.8	27979	57.1737	37573.6	37532	-41.621	36997.4	40279	3281.63	2.35594	-53.6162	-58.6741	-5.05787	-53.6162	-51.0206	2.59567	-53.6162	-52.7922	0.82404
	2.36031	-0.0687838	0.0012517	0.0700355	-0.275075	-0.046432	0.228643	-0.28336	-0.214994	0.0683665	7.95	27983	27983	0	37650.4	37645	-5.37188	37042.5	40229	3186.47	2.3626	-53.3484	-58.6329	-5.28449	-53.3484	-50.815	2.53337	-53.3484	-53.0609	0.28747
	2.36698	-0.0688434	0.000834465	0.0696778	-0.285447	-0.0452399	0.240207	-0.291824	-0.213921	0.0779033	7.95833	27967	27951	-15.9674	37727.1	37746	18.8772	37087.7	40224	3136.32	2.36927	-52.5686	-58.3186	-5.75001	-52.5686	-49.9004	2.6682	-52.5686	-53.3915	-0.82297
	2.37365	-0.068903	0.000476837	0.0693798	-0.29695	-0.044167	0.252783	-0.301301	-0.212789	0.0885129	7.96667	27950.9	27892	-58.9155	37804	37845	41.0342	37132.9	40256	3123.11	2.37594	-50.6532	-57.3345	-6.68132	-50.6532	-47.5135	3.13968	-50.6532	-53.7313	-3.0781
	2.38031	-0.0689626	0.000238419	0.069201	-0.309587	-0.0431538	0.266433	-0.311732	-0.211596	0.100136	7.975	27934.9	27814	-120.883	37880.7	37950	69.2834	37178	40301	3122.95	2.3826	-46.6138	-55.0111	-8.39734	-46.6138	-42.4935	4.12029	-46.6138	-53.9814	-7.36761
	2.38698	-0.0689626	0.000298023	0.0692606	-0.323117	-0.0422597	0.280857	-0.322938	-0.210345	0.112593	7.98333	27918.9	27740	-178.85	37957.5	38058	100.533	37223.2	40343	3119.8	2.38927	-39.0241	-50.3141	-11.29	-39.0241	-33.2269	5.7972	-39.0241	-53.9435	-14.9194
	2.39365	-0.0689626	0.000715256	0.0696778	-0.337362	-0.0414848	0.295877	-0.334978	-0.209153	0.125825	7.99167	27902.8	27689	-213.798	38034.3	38161	126.689	37268.4	40369	3100.59	2.39594	-25.9928	-41.778	-15.7852	-25.9928	-17.6477	8.34507	-25.9928	-53.2321	-27.2393
	2.40031	-0.0689626	0.00149012	0.0704527	-0.352323	-0.0408292	0.311494	-0.347733	-0.20802	0.139713	8	27886.8	27662	-224.766	38111.1	38255	143.939	37313.6	40377	3063.43	2.4026	-5.1946	-27.4809	-22.2863	-5.1946	6.70022	11.8948	-5.1946	-51.1473	-45.9527
	2.40698	-0.0689626	0.00280142	0.071764	-0.367641	-0.0403523	0.327289	-0.360966	-0.206947	0.154018	8.00833	27870.7	27657	-213.733	38187.8	38337	149.188	37358.7	40368	3009.28	2.40927	26.0346	-5.07826	-31.1129	26.0346	42.5373	16.5027	26.0346	-46.5248	-72.5593
	2.41365	-0.068903	0.00458956	0.0734925	-0.383317	-0.0400543	0.343263	-0.374734	-0.205994	0.168741	8.01667	27854.7	27667	-187.681	38264.7	38407	142.345	37403.9	40343	2939.07	2.41594	70.5454	28.106	-42.4394	70.5454	92.6698	22.1244	70.5454	-37.5855	-108.131
	2.42031	-0.0688434	0.00691414	0.0757575	-0.399053	-0.0398159	0.359237	-0.388741	-0.205159	0.183582	8.025	27838.6	27688	-150.649	38341.4	38459	117.594	37449.1	40303	2853.91	2.4226	131.173	74.9313	-56.2422	131.173	159.769	28.5954	131.173	-21.8255	-152.999
	2.42698	-0.0687838	0.00965595	0.0784397	-0.414729	-0.0398159	0.374913	-0.402868	-0.204444	0.198424	8.03333	27822.6	27716	-106.616	38418.2	38488	69.843	37494.2	40250	2755.76	2.42927	210.496	138.24	-72.2563	210.496	246.119	35.6228	210.496	4.0139	-206.482
	2.43365	-0.0687242	0.0127554	0.0814795	-0.430048	-0.0398755	0.390172	-0.416934	-0.203788	0.213146	8.04167	27806.6	27746	-60.5642	38495	38495	0	37539.5	40185	2645.55	2.43594	310.556	220.609	-89.9471	310.556	353.351	42.7951	310.556	43.8479	-266.708
	2.44031	-0.0686646	0.0160336	0.0846982	-0.444829	-0.0401139	0.404716	-0.430524	-0.203192	0.227332	8.05	27790.5	27772	-18.5315	38474.7	38478	3.34859	37584.6	40113	2528.39	2.4426	432.566	324.056	-108.51	432.566	482.18	49.6144	432.566	101.983	-330.582
	2.44698	-0.0686049	0.0194311	0.0880361	-0.458777	-0.0404119	0.418365	-0.443459	-0.202537	0.240922	8.05833	27774.5	27790	15.5011	38454.3	38448	-6.30282	37629.8	40037	2407.24	2.44927	576.65	449.737	-126.913	576.65	632.2	55.5503	576.65	182.677	-393.973
	2.45365	-0.0686049	0.0226498	0.0912547	-0.47183	-0.0408292	0.431001	-0.455439	-0.201821	0.253618	8.06667	27758.4	27793	34.553	38433.9	38433	-0.929804	37675	39958	2283.03	2.45594	741.649	597.666	-143.983	741.649	801.757	60.1073	741.649	289.551	-452.099
	2.46031	-0.0686049	0.0256896	0.0942945	-0.48399	-0.0412464	0.442743	-0.466347	-0.200868	0.265479	8.075	27742.4	27778	35.5856	38413.6	38447	33.4188	37720.1	39883	2162.87	2.4626	925.06	766.528	-158.532	925.06	987.951	62.8907	925.06	424.951	-500.108
	2.46698	-0.0686646	0.0283122	0.0969768	-0.495493	-0.0417233	0.45377	-0.476182	-0.199676	0.276506	8.08333	27726.4	27764	37.6182	38393.2	38483	89.7674	37765.3	39811	2045.72	2.46927	1123.11	953.619	-169.491	1123.11	1186.77	63.6554	1123.11	589.382	-533.728
	2.47365	-0.0687242	0.0303984	0.0991225	-0.506699	-0.0422001	0.464499	-0.485122	-0.198245	0.286877	8.09167	27710.3	27764	53.6701	38372.9	38528	155.14	37810.5	39757	1946.51	2.47594	1330.98	1154.94	-176.034	1330.98	1393.31	62.3336	1330.98	781.12	-549.859
	2.48031	-0.068903	0.0320077	0.100911	-0.518143	-0.0426173	0.475526	-0.493467	-0.196517	0.29695	8.1	27694.3	27781	86.7027	38352.5	38573	220.489	37855.6	39728	1872.35	2.4826	1543.1	1365.45	-177.654	1543.1	1602.14	59.0373	1543.1	996.103	-546.999
	2.48698	-0.0690818	0.033021	0.102103	-0.529945	-0.0429153	0.48703	-0.501156	-0.19455	0.306606	8.10833	27678.3	27812	133.735	38332.2	38612	279.838	37900.8	39720	1819.2	2.48927	1753.57	1579.35	-174.217	1753.57	1807.61	54.044	1753.57	1228.12	-525.443
	2.49365	-0.0692606	0.033617	0.102878	-0.541866	-0.0431538	0.498712	-0.50801	-0.192344	0.315666	8.11667	27662.2	27853	190.787	38311.8	38642	330.211	37946	39720	1773.99	2.49594	1956.53	1790.55	-165.977	1956.53	2004.29	47.7643	1956.53	1469.3	-487.229
	2.50031	-0.0694394	0.0336766	0.103116	-0.553131	-0.043273	0.509858	-0.513017	-0.190079	0.322938	8.125	27646.2	27898	251.82	38291.4	38662	370.559	37991.2	39718	1726.83	2.5026	2146.68	1993.12	-153.56	2146.68	2187.37	40.6952	2146.68	1710.82	-435.858
	2.50698	-0.0696182	0.0334382	0.103056	-0.562251	-0.0432134	0.519037	-0.514805	-0.187814	0.326991	8.13333	27630.1	27943	312.852	38271.1	38670	398.908	38036.3	39709	1672.68	2.50927	2319.63	2181.73	-137.906	2319.63	2353	33.3609	2319.63	1943.8	-375.834
	2.51365	-0.069797	0.0329614	0.102758	-0.567019	-0.0430346	0.523984	-0.511169	-0.185609	0.325561	8.14167	27614.1	27985	370.904	38250.7	38669	418.281	38081.5	39691	1609.47	2.51594	2472.3	2352.13	-120.171	2472.3	2498.55	26.2499	2472.3	2160.24	-312.061
	2.52031	-0.0699759	0.0324249	0.102401	-0.565112	-0.0427365	0.522375	-0.499785	-0.183642	0.316143	8.15	27598.1	28017	418.937	38230.4	38663	432.629	38126.7	39676	1549.31	2.5226	2603.02	2501.43	-101.584	2603.02	2622.78	19.7597	2603.02	2353.79	-249.224
	2.52698	-0.0700951	0.0318289	0.101924	-0.553846	-0.0423193	0.511527	-0.478268	-0.181913	0.296354	8.15833	27582	28036	453.97	38210	38654	443.978	38171.8	39678	1506.16	2.52927	2711.59	2628.29	-83.2977	2711.59	2725.76	14.1628	2711.59	2520.37	-191.225
	2.53365	-0.0701547	0.031352	0.101507	-0.531018	-0.0417829	0.489235	-0.444651	-0.180542	0.264108	8.16667	27566	28029	463.021	38189.6	38642	452.351	38217.1	39696	1478.95	2.53594	2799.1	2732.83	-66.2658	2799.1	2808.69	9.59742	2799.1	2658.27	-140.824
	2.54031	-0.0702739	0.031054	0.101328	-0.495195	-0.0412464	0.453949	-0.397801	-0.179589	0.218213	8.175	27549.9	27992	442.054	38169.3	38623	453.7	38262.2	39720	1457.79	2.5426	2867.58	2816.41	-51.1742	2867.58	2873.66	6.08116	2867.58	2768.08	-99.5024
	2.54698	-0.0702739	0.0309348	0.101209	-0.446081	-0.0406504	0.405431	-0.338078	-0.178993	0.159085	8.18333	27533.9	27935	401.087	38149	38587	438.048	38307.4	39742	1434.64	2.54927	2919.75	2881.33	-38.4219	2919.75	2923.29	3.53711	2919.75	2852.19	-67.5625
	2.55365	-0.0703335	0.0311136	0.101447	-0.384927	-0.0401139	0.344813	-0.267088	-0.178754	0.0883341	8.19167	27517.9	27867	349.139	38128.6	38524	395.421	38352.6	39758	1405.43	2.55594	2958.63	2930.48	-28.1426	2958.63	2960.45	1.82349	2958.63	2914.26	-44.364
	2.56031	-0.0703335	0.0316501	0.101984	-0.314295	-0.0395179	0.274777	-0.188112	-0.178874	0.00923872	8.2	27501.8	27803	301.171	38108.2	38442	333.77	38397.7	39766	1368.27	2.5626	2987.21	2966.97	-20.2458	2987.21	2987.97	0.76288	2987.21	2958.58	-28.6353
	2.56698	-0.0703931	0.0324845	0.102878	-0.238061	-0.0389814	0.19908	-0.105798	-0.17935	-0.0735521	8.20833	27485.8	27761	275.204	38087.9	38366	278.118	38442.9	39773	1330.12	2.56927	3008.27	2993.8	-14.4694	3008.27	3008.44	0.16826	3008.27	2989.49	-18.7856
	2.57365	-0.0703931	0.0336766	0.10407	-0.160694	-0.038445	0.122249	-0.0251532	-0.180066	-0.154912	8.21667	27469.7	27745	275.256	38067.5	38304	236.491	38488.1	39784	1295.91	2.57594	3024.13	3013.69	-10.442	3024.13	3023.99	-0.13399	3024.13	3010.95	-13.1803
	2.58031	-0.0704527	0.0352859	0.105739	-0.0866055	-0.0379682	0.0486374	0.048697	-0.181139	-0.229836	8.225	27453.7	27753	299.288	38047.2	38261	213.84	38533.2	39801	1267.75	2.5826	3036.57	3028.82	-7.75391	3036.57	3036.29	-0.28568	3036.57	3026.21	-10.3586
	2.58698	-0.0704527	0.0373125	0.107765	-0.0197887	-0.0375509	-0.0177622	0.111461	-0.18245	-0.293911	8.23333	27437.7	27782	344.321	38026.8	38232	205.189	38578.4	39813	1234.6	2.58927	3046.87	3040.84	-6.02334	3046.87	3046.48	-0.38588	3046.87	3037.7	-9.17178
	2.59365	-0.0705123	0.0397563	0.110269	0.0367165	-0.0371933	-0.0739098	0.160098	-0.184059	-0.344157	8.24167	27421.6	27825	403.373	38006.4	38206	199.562	38623.6	39811	1187.39	2.59594	3055.82	3050.88	-4.942	3055.82	3055.33	-0.48929	3055.82	3047	-8.82852
	2.60031	-0.0705123	0.0426769	0.113189	0.0811219	-0.0368953	-0.118017	0.193059	-0.185966	-0.379026	8.25	27405.6	27877	471.405	37986.1	38175	188.91	38668.8	39787	1118.23	2.6026	3063.93	3059.64	-4.29112	3063.93	3063.32	-0.61441	3063.93	3055.07	-8.85916
	2.60698	-0.0705719	0.0460744	0.116646	0.112951	-0.0367165	-0.149667	0.210524	-0.188231	-0.398755	8.25833	27389.6	27935	545.438	37965.7	38137	171.259	38713.9	39734	1020.08	2.60927	3071.47	3067.54	-3.92974	3071.47	3070.71	-0.75561	3071.47	3062.44	-9.0279
	2.61365	-0.0706911	0.0498891	0.12058	0.132918	-0.0365376	-0.169456	0.213921	-0.190854	-0.404775	8.26667	27373.5	27995	621.49	37945.4	38110	164.632	38759.1	39662	902.87	2.61594	3078.59	3074.82	-3.76909	3078.59	3077.69	-0.89699	3078.59	3069.35	-9.23728
	2.62031	-0.0708699	0.0538826	0.124753	0.142694	-0.0364184	-0.179112	0.205874	-0.193954	-0.399828	8.275	27357.5	28054	696.523	37925	38101	175.98	38804.3	39595	790.715	2.6226	3085.4	3081.65	-3.74836	3085.4	3084.38	-1.02151	3085.4	3075.94	-9.45568
	2.62698	-0.0713468	0.0575781	0.128925	0.144541	-0.0363588	-0.1809	0.189662	-0.197649	-0.387311	8.28333	27341.4	28104	762.555	37904.7	38106	201.329	38849.4	39543	693.56	2.62927	3091.95	3088.13	-3.81965	3091.95	3090.84	-1.11532	3091.95	3082.28	-9.67688
	2.63365	-0.0727773	0.0600815	0.132859	0.140786	-0.0363588	-0.177145	0.168562	-0.201881	-0.370443	8.29167	27325.4	28139	813.607	37884.3	38117	232.702	38894.6	39511	616.35	2.63594	3098.3	3094.36	-3.94141	3098.3	3097.13	-1.16825	3098.3	3088.4	-9.90277
	2.64031	-0.0764132	0.0596642	0.136077	0.133812	-0.0363588	-0.170171	0.145495	-0.206709	-0.352204	8.3	27309.4	28154	844.64	37863.9	38122	258.051	38939.8	39495	555.195	2.6426	3104.46	3100.38	-4.07606	3104.46	3103.28	-1.1729	3104.46	3094.32	-10.1358
	2.64698	-0.0845194	0.0538826	0.138402	0.125289	-0.036478	-0.161767	0.122845	-0.212252	-0.335097	8.30833	27293.3	28143	849.672	37843.6	38112	268.399	38985	39481	496.04	2.64927	3110.43	3106.24	-4.19134	3110.43	3109.31	-1.12492	3110.43	3100.06	-10.3759
	2.65365	-0.100553	0.0394583	0.140011	0.116587	-0.0365376	-0.153124	0.101984	-0.218332	-0.320315	8.31667	27277.3	28104	826.724	37823.2	38085	261.772	39030.2	39449	418.83	2.65594	3116.22	3111.96	-4.2609	3116.22	3115.2	-1.02419	3116.22	3105.61	-10.618
	2.66031	-0.128925	0.0126958	0.141621	0.1086	-0.0366569	-0.145257	0.0838041	-0.224888	-0.308692	8.325	27261.2	28044	782.757	37802.9	38049	246.121	39075.3	39398	322.675	2.6626	3121.82	3117.55	-4.26579	3121.82	3120.94	-0.87434	3121.82	3110.96	-10.8527
	2.66698	-0.174761	-0.0298619	0.144899	0.101805	-0.0367761	-0.138581	0.0684261	-0.231802	-0.300229	8.33333	27245.2	27964	718.789	37782.5	38009	226.469	39120.5	39346	225.52	2.66927	3127.19	3122.99	-4.1948	3127.19	3126.51	-0.68235	3127.19	3116.12	-11.0697
	2.67365	-0.243127	-0.0905991	0.152528	0.0965595	-0.0368357	-0.133395	0.0559092	-0.238895	-0.294805	8.34167	27229.2	27875	645.841	37762.2	37968	205.842	39165.7	39307	141.31	2.67594	3132.32	3128.28	-4.04268	3132.32	3131.87	-0.45514	3132.32	3121.06	-11.2594
	2.68031	-0.337958	-0.170171	0.167787	0.0931025	-0.0368953	-0.129998	0.045836	-0.245869	-0.291705	8.35	27213.1	27786	572.874	37741.8	37924	182.191	39210.8	39280	69.1552	2.6826	3137.19	3133.39	-3.80551	3137.19	3137	-0.19764	3137.19	3125.78	-11.4126
	2.68698	-0.461519	-0.266612	0.194907	0.0915527	-0.0368357	-0.128388	0.0379682	-0.252604	-0.290573	8.35833	27197.1	27702	504.906	37721.5	37877	155.54	39256	39256	0	2.68927	3141.78	3138.31	-3.47769	3141.78	3141.87	0.08792	3141.78	3130.26	-11.52
	2.69365	-0.613034	-0.375092	0.237942	0.0920296	-0.0366569	-0.128686	0.0321269	-0.258863	-0.29099	8.36667	27181	27630	448.958	37701.1	37833	131.913	39235.7	39232	-3.69594	2.69594	3146.08	3143.03	-3.0514	3146.08	3146.48	0.40013	3146.08	3134.5	-11.5732
	2.70031	-0.788569	-0.487685	0.300884	0.0947118	-0.0362992	-0.131011	0.0282526	-0.264704	-0.292957	8.375	27165	27573	407.991	37680.7	37794	113.261	39215.4	39217	1.58377	2.7026	3150.06	3147.54	-2.51949	3150.06	3150.8	0.73636	3150.06	3138.5	-11.5657
	2.70698	-0.980258	-0.593841	0.386417	0.0998974	-0.0357628	-0.13566	0.0264049	-0.270009	-0.296414	8.38333	27149	27536	387.024	37660.4	37765	104.61	39195.1	39216	20.8635	2.70927	3153.74	3151.86	-1.88017	3153.74	3154.83	1.09166	3153.74	3142.24	-11.4964
	2.71365	-1.17683	-0.6814	0.495434	0.107765	-0.0350475	-0.142813	0.0270009	-0.274718	-0.301719	8.39167	27132.9	27521	388.075	37640	37749	108.983	39174.8	39226	51.1675	2.71594	3157.12	3155.98	-1.14244	3157.12	3158.58	1.45817	3157.12	3145.74	-11.3736
	2.72031	-1.36465	-0.737846	0.626802	0.118673	-0.0341535	-0.152826	0.0302792	-0.278592	-0.308871	8.4	27116.9	27519	402.108	37619.7	37741	121.331	39154.6	39245	90.4472	2.7226	3160.22	3159.89	-0.32759	3160.22	3162.05	1.82586	3160.22	3149.01	-11.2152
	2.72698	-1.52874	-0.75227	0.77647	0.133038	-0.0331998	-0.166237	0.0369549	-0.280857	-0.317812	8.40833	27100.9	27515	414.141	37599.3	37731	131.68	39134.3	39266	131.727	2.72927	3163.08	3163.62	0.53287	3163.08	3165.27	2.1841	3163.08	3152.04	-11.0452
	2.73365	-1.65492	-0.716984	0.937939	0.151217	-0.0321269	-0.183344	0.0475049	-0.28038	-0.327885	8.41667	27084.8	27497	412.193	37578.9	37718	139.053	39114	39289	175.031	2.73594	3165.74	3167.14	1.40011	3165.74	3168.26	2.52283	3165.74	3154.85	-10.8896
	2.74031	-1.73157	-0.62865	1.10292	0.173628	-0.0311136	-0.204742	0.0627041	-0.275195	-0.337899	8.425	27068.8	27459	390.225	37558.6	37713	154.402	39093.7	39316	222.311	2.7426	3168.24	3170.47	2.2316	3168.24	3171.07	2.83385	3168.24	3157.46	-10.7715
	2.74698	-1.75077	-0.488877	1.26189	0.200868	-0.03016	-0.231028	0.0831485	-0.262856	-0.346005	8.43333	27052.7	27397	344.258	37538.2	37727	188.75	39073.4	39361	287.59	2.74927	3170.6	3173.59	2.98381	3170.6	3173.72	3.11226	3170.6	3159.9	-10.7069
	2.75365	-1.70922	-0.304043	1.40518	0.233352	-0.0293851	-0.262737	0.109553	-0.240743	-0.350296	8.44167	27036.7	27331	294.31	37517.9	37756	238.123	39053.1	39428	374.894	2.75594	3172.87	3176.49	3.61562	3172.87	3176.23	3.358	3172.87	3162.17	-10.703
	2.76031	-1.60861	-0.0844598	1.52415	0.27144	-0.028789	-0.300229	0.142455	-0.206113	-0.348568	8.45	27020.7	27283	262.342	37497.5	37791	293.472	39032.8	39503	470.174	2.7626	3175.07	3179.16	4.09191	3175.07	3178.65	3.57484	3175.07	3164.31	-10.7592
	2.76698	-1.45501	0.15676	1.61177	0.315547	-0.0284314	-0.343978	0.182331	-0.156939	-0.33927	8.45833	27004.6	27262	257.375	37477.2	37817	339.82	39012.5	39566	553.454	2.76927	3177.21	3181.59	4.38672	3177.21	3180.98	3.76933	3177.21	3166.34	-10.8681
	2.77365	-1.25796	0.40549	1.66345	0.365615	-0.0283122	-0.393927	0.229359	-0.0918508	-0.321209	8.46667	26988.6	27270	281.427	37456.8	37809	352.193	38992.2	39615	622.758	2.77594	3179.28	3183.77	4.48644	3179.28	3183.23	3.95	3179.28	3168.26	-11.0164
	2.78031	-1.02949	0.648201	1.67769	0.421405	-0.0284314	-0.449836	0.28342	-0.0110269	-0.294447	8.475	26972.5	27303	330.459	37436.5	37756	319.542	38972	39660	688.038	2.7826	3181.27	3185.66	4.39018	3181.27	3185.4	4.12583	3181.27	3170.09	-11.1868
	2.78698	-0.782549	0.873327	1.65588	0.482142	-0.0287294	-0.510871	0.343919	0.0839829	-0.259936	8.48333	26956.5	27349	392.492	37416.1	37679	262.891	38951.7	39708	756.317	2.78927	3183.17	3187.27	4.10753	3183.17	3187.47	4.30578	3183.17	3171.81	-11.3601
	2.79365	-0.529468	1.07253	1.60199	0.546277	-0.0292063	-0.575483	0.409782	0.1899	-0.219882	8.49167	26940.5	27402	461.544	37395.7	37603	207.264	38931.4	39755	823.621	2.79594	3184.92	3188.58	3.65544	3184.92	3189.42	4.49872	3184.92	3173.4	-11.5172
	2.80031	-0.280917	1.24097	1.52189	0.611842	-0.0298023	-0.641644	0.479162	0.302076	-0.177085	8.5	26924.4	27453	528.577	37375.4	37542	166.612	38911.1	39792	880.901	2.8026	3186.49	3189.55	3.05414	3186.49	3191.2	4.71324	3186.49	3174.85	-11.6416
	2.80698	-0.0454187	1.37728	1.4227	0.676215	-0.0303984	-0.706613	0.549614	0.415027	-0.134587	8.50833	26908.4	27496	587.609	37355	37505	149.961	38890.8	39807	916.181	2.80927	3187.82	3190.15	2.32416	3187.82	3192.78	4.95648	3187.82	3176.1	-11.7213
	2.81365	0.171304	1.48302	1.31172	0.736237	-0.031054	-0.767291	0.61816	0.522971	-0.0951886	8.51667	26892.3	27525	632.661	37334.7	37490	155.334	38870.5	39784	913.485	2.81594	3188.86	3190.35	1.48326	3188.86	3194.1	5.23418	3188.86	3177.11	-11.7488
	2.82031	0.365853	1.5617	1.19585	0.788867	-0.0317097	-0.820577	0.68146	0.620723	-0.0607371	8.525	26876.3	27519	642.694	37314.3	37483	168.682	38850.2	39720	869.765	2.8226	3189.55	3190.09	0.54633	3189.55	3195.1	5.55235	3189.55	3177.83	-11.7191
	2.82698	0.53674	1.61803	1.08129	0.831187	-0.0323057	-0.863492	0.736177	0.704348	-0.0318289	8.53333	26860.3	27468	607.726	37294	37474	180.031	38830	39623	793.044	2.82927	3189.82	3189.34	-0.47624	3189.82	3195.73	5.91749	3189.82	3178.19	-11.6277
	2.83365	0.684202	1.65689	0.972688	0.861108	-0.0328422	-0.89395	0.77945	0.771761	-0.007689	8.54167	26844.2	27389	544.778	37273.6	37458	184.404	38809.7	39497	687.348	2.83594	3189.6	3188.02	-1.57964	3189.6	3195.94	6.33747	3189.6	3178.13	-11.4707
	2.84031	0.809491	1.683	0.873506	0.877917	-0.0333786	-0.911295	0.809312	0.8232	0.0138879	8.55	26828.2	27303	474.811	37253.2	37428	174.753	38789.4	39362	572.628	2.8426	3188.85	3186.09	-2.7659	3188.85	3195.67	6.82056	3188.85	3177.61	-11.2441
	2.84698	0.914395	1.70034	0.785947	0.882447	-0.0337958	-0.916243	0.825226	0.861406	0.03618	8.55833	26812.2	27225	412.843	37232.9	37389	156.101	38769.1	39228	458.908	2.84927	3187.51	3183.47	-4.04424	3187.51	3194.89	7.37393	3187.51	3176.57	-10.9462
	2.85365	1.00112	1.71208	0.710964	0.877917	-0.0342131	-0.91213	0.828445	0.891745	0.0633001	8.56667	26796.1	27169	372.895	37212.5	37348	135.474	38748.8	39108	359.212	2.85594	3185.53	3180.1	-5.42957	3185.53	3193.53	8.0018	3185.53	3174.95	-10.5791
	2.86031	1.07199	1.72061	0.648618	0.869691	-0.0345707	-0.904262	0.822544	0.921905	0.0993609	8.575	26780.1	27136	355.928	37192.2	37309	116.823	38728.5	39022	293.492	2.8626	3182.86	3175.92	-6.93941	3182.86	3191.57	8.70497	3182.86	3172.71	-10.1481
	2.86698	1.12915	1.72746	0.598311	0.865459	-0.0348687	-0.900328	0.813305	0.961363	0.148058	8.58333	26764	27116	351.961	37171.8	37282	110.171	38708.2	38973	264.771	2.86927	3179.48	3170.89	-8.58832	3179.48	3188.96	9.48083	3179.48	3169.81	-9.66066
	2.87365	1.17463	1.73396	0.55933	0.874579	-0.0351071	-0.909686	0.808775	1.02043	0.211656	8.59167	26748	27099	351.012	37151.5	37274	122.544	38687.9	38956	268.075	2.87594	3175.34	3164.95	-10.3843	3175.34	3185.66	10.3242	3175.34	3166.21	-9.12559
	2.88031	1.21045	1.74081	0.530362	0.907302	-0.0353456	-0.942647	0.818491	1.10948	0.29099	8.6	26732	27077	345.045	37131.1	37282	150.893	38667.6	38966	298.355	2.8826	3170.42	3158.09	-12.3258	3170.42	3181.65	11.2281	3170.42	3161.87	-8.55261
	2.88698	1.23835	1.74862	0.510275	0.973582	-0.0355244	-1.00911	0.852764	1.23763	0.384867	8.60833	26715.9	27041	325.078	37110.8	37305	194.242	38647.4	38991	343.635	2.88927	3164.7	3150.3	-14.4023	3164.7	3176.88	12.1843	3164.7	3156.75	-7.95185
	2.89365	1.25998	1.75774	0.497758	1.08212	-0.0356436	-1.11777	0.921547	1.41162	0.490069	8.61667	26699.9	26991	291.13	37090.4	37339	248.615	38627.1	39019	391.939	2.89594	3158.15	3141.55	-16.5956	3158.15	3171.33	13.1841	3158.15	3150.82	-7.3315
	2.90031	1.27685	1.76835	0.4915	1.23906	-0.0357032	-1.27476	1.03325	1.63496	0.601709	8.625	26683.8	26938	254.162	37070	37377	306.963	38606.8	39043	436.219	2.9026	3150.75	3131.87	-18.887	3150.75	3164.97	14.2197	3150.75	3144.06	-6.69545
	2.90698	1.29014	1.78039	0.490248	1.4469	-0.0357032	-1.48261	1.1937	1.90705	0.713348	8.63333	26667.8	26889	221.195	37049.7	37415	365.312	38586.5	39055	468.498	2.90927	3142.48	3121.2	-21.2749	3142.48	3157.76	15.2871	3142.48	3136.44	-6.04087
	2.91365	1.30099	1.79356	0.492573	1.70392	-0.0357032	-1.73962	1.40494	2.22284	0.817895	8.64167	26651.8	26849	197.247	37029.3	37444	414.685	38566.2	39048	481.802	2.91594	3133.29	3109.47	-23.8146	3133.29	3149.68	16.3932	3133.29	3127.93	-5.35399
	2.92031	1.30999	1.80733	0.497341	2.00385	-0.035584	-2.03943	1.66494	2.57301	0.908077	8.65	26635.7	26820	184.279	37009	37452	443.033	38545.9	39029	483.082	2.9226	3123.11	3096.41	-26.6914	3123.11	3140.68	17.5731	3123.11	3118.5	-4.60183
	2.92698	1.3175	1.82104	0.50354	2.33614	-0.0353456	-2.37149	1.96701	2.94453	0.977516	8.65833	26619.7	26802	182.312	36988.6	37437	448.382	38525.6	39008	482.362	2.92927	3111.78	3081.47	-30.3136	3111.78	3130.71	18.9273	3111.78	3108.07	-3.71128
	2.93365	1.32346	1.83368	0.510216	2.68704	-0.0349283	-2.72197	2.30044	3.32201	1.02156	8.66667	26603.6	26802	198.364	36968.2	37395	426.755	38505.3	38993	487.666	2.93594	3098.96	3063.58	-35.3816	3098.96	3119.65	20.6839	3098.96	3096.43	-2.53439
	2.94031	1.32746	1.84447	0.517011	3.04067	-0.0342727	-3.07494	2.65127	3.68887	1.0376	8.675	26587.6	26817	229.396	36947.9	37328	380.104	38485.1	38999	513.945	2.9426	3083.97	3041.09	-42.8829	3083.97	3107.23	23.2646	3083.97	3083.15	-0.81438
	2.94698	1.32877	1.85251	0.523746	3.38089	-0.033319	-3.41421	3.0036	4.02939	1.0258	8.68333	26571.6	26831	259.429	36927.5	37256	328.452	38464.8	39028	563.225	2.94927	3065.6	3011.63	-53.9754	3065.6	3092.92	27.3181	3065.6	3067.43	1.82449
	2.95365	1.32656	1.85716	0.530601	3.69275	-0.0320077	-3.72475	3.34144	4.33004	0.988603	8.69167	26555.5	26831	275.481	36907.2	37196	288.825	38444.5	39055	610.529	2.95594	3042.02	2972.25	-69.7702	3042.02	3075.7	33.6804	3042.02	3047.86	5.84304
	2.96031	1.31989	1.85782	0.537932	3.96383	-0.0302792	-3.99411	3.65001	4.58062	0.930607	8.7	26539.5	26815	275.514	36886.8	37158	271.174	38424.2	39057	632.809	2.9626	3010.68	2919.61	-91.0706	3010.68	3053.93	43.2488	3010.68	3022.39	11.708
	2.96698	1.30779	1.85424	0.546455	4.18538	-0.0280738	-4.21345	3.91716	4.77499	0.85783	8.70833	26523.5	26789	265.546	36866.5	37154	287.522	38403.9	39025	621.089	2.96927	2968.49	2850.35	-118.138	2968.49	3025.28	56.7915	2968.49	2988.28	19.7862
	2.97365	1.28961	1.84619	0.556588	4.35263	-0.0253916	-4.37802	4.13442	4.91142	0.777006	8.71667	26507.4	26761	253.598	36846.1	37181	334.895	38383.6	38953	569.393	2.97594	2912.04	2761.51	-150.527	2912.04	2986.79	74.7507	2912.04	2942.29	30.246
	2.98031	1.26487	1.83362	0.568748	4.46504	-0.0223517	-4.4874	4.29738	4.99219	0.694811	8.725	26491.4	26744	252.631	36825.8	37231	405.244	38363.3	38852	488.672	2.9826	2837.99	2650.99	-187.003	2837.99	2935.08	97.0868	2837.99	2880.98	42.9873
	2.98698	1.23316	1.81627	0.583112	4.52548	-0.0188351	-4.54432	4.4055	5.02253	0.617027	8.73333	26475.3	26743	267.663	36805.4	37295	489.592	38343	38757	413.952	2.98927	2743.52	2517.96	-225.555	2743.52	2866.7	123.186	2743.52	2801.12	57.6038
	2.99365	1.1946	1.79392	0.599325	4.53967	-0.01508	-4.55475	4.46206	5.00983	0.547767	8.74167	26459.3	26743	283.715	36785	37358	572.965	38322.7	38688	365.256	2.99594	2626.76	2363.25	-263.514	2626.76	2778.6	151.833	2626.76	2700.14	73.3773
	3.00031	1.14912	1.76609	0.616968	4.51481	-0.0111461	-4.52596	4.47285	4.96233	0.489473	8.75	26443.3	26721	277.748	36764.7	37408	643.314	38302.5	38650	347.536	3.0026	2487.27	2189.45	-297.82	2487.27	2668.53	181.253	2487.27	2576.58	89.3093
	3.00698	1.09702	1.73211	0.635087	4.45879	-0.00709295	-4.46588	4.4452	4.88794	0.442743	8.75833	26427.2	26667	239.78	36744.3	37435	690.663	38282.2	38638	355.816	3.00927	2326.3	2000.88	-325.423	2326.3	2535.55	209.254	2326.3	2430.5	104.206
	3.01365	1.03849	1.69104	0.652552	4.37886	-0.00309944	-4.38195	4.38696	4.7937	0.406742	8.76667	26411.2	26577	165.832	36724	37428	704.036	38261.9	38638	376.12	3.01594	2146.92	1803.16	-343.755	2146.92	2380.39	233.469	2146.92	2263.74	116.821
	3.02031	0.973701	1.64217	0.668466	4.28122	0.000834465	-4.28039	4.30542	4.68498	0.379562	8.775	26395.1	26449	53.8649	36703.6	37386	682.384	38241.6	38624	382.399	3.0226	1953.88	1602.72	-351.156	1953.88	2205.58	251.699	1953.88	2079.93	126.047
	3.02698	0.902772	1.58465	0.681877	4.1706	0.00452995	-4.16607	4.20678	4.56578	0.358999	8.78333	26379.1	26304	-75.1025	36683.3	37322	638.733	38221.3	38584	362.679	3.02927	1753.16	1406.04	-347.122	1753.16	2015.44	262.274	1753.16	1884.26	131.096
	3.03365	0.826001	1.51801	0.69201	4.05037	0.00810623	-4.04227	4.09567	4.4384	0.342727	8.79167	26363.1	26155	-208.051	36662.9	37250	587.106	38201	38523	321.983	3.03594	1551.37	1219.04	-332.326	1551.37	1815.7	264.326	1551.37	1683	131.63
	3.04031	0.743687	1.44225	0.698566	3.92258	0.0114441	-3.91114	3.97557	4.30405	0.328481	8.8	26347	26020	-327.018	36642.5	37179	536.454	38180.7	38445	264.263	3.0426	1355.01	1046.56	-308.442	1355.01	1612.91	257.901	1355.01	1482.79	127.785
	3.04698	0.656426	1.35791	0.701487	3.78829	0.0146031	-3.77369	3.84831	4.16315	0.314832	8.80833	26331	25923	-407.985	36622.2	37119	496.803	38160.5	38360	199.543	3.04927	1169.85	892.008	-277.842	1169.85	1413.74	243.891	1169.85	1289.97	120.121
	3.05365	0.56529	1.26618	0.700891	3.64786	0.0175834	-3.63028	3.71498	4.01562	0.300646	8.81667	26314.9	25868	-446.934	36601.8	37070	468.176	38140.2	38277	136.847	3.05594	1000.46	757.209	-243.25	1000.46	1224.31	223.846	1000.46	1109.96	109.505
	3.06031	0.471652	1.16897	0.697315	3.50147	0.0205636	-3.48091	3.57598	3.86101	0.285029	8.825	26298.9	25856	-442.901	36581.5	37035	453.525	38119.9	38199	79.1263	3.0626	849.879	642.479	-207.4	849.879	1049.59	199.71	849.879	946.855	96.9764
	3.06698	0.377476	1.06871	0.691235	3.34924	0.0234842	-3.32576	3.43132	3.69912	0.267804	8.83333	26282.9	25879	-403.868	36561.1	37014	452.873	38099.6	38134	34.406	3.06927	719.549	546.83	-172.719	719.549	893.11	173.561	719.549	803.164	83.6154
	3.07365	0.285089	0.968099	0.68301	3.19129	0.0266433	-3.16465	3.281	3.52973	0.24873	8.84167	26266.8	25924	-342.816	36540.8	37002	461.246	38079.3	38084	4.7101	3.07594	609.405	468.328	-141.078	609.405	756.769	147.364	609.405	679.82	70.4145
	3.08031	0.197113	0.870109	0.672996	3.02792	0.0301003	-2.99782	3.12513	3.35264	0.227511	8.85	26250.8	25979	-271.784	36520.4	36994	473.595	38059	38044	-15.0102	3.0826	518.141	404.502	-113.639	518.141	640.894	122.753	518.141	576.314	58.1728
	3.08698	0.116527	0.777721	0.661194	2.85947	0.0340343	-2.82544	2.9639	3.16787	0.203967	8.85833	26234.8	26033	-201.751	36500.1	36988	487.943	38038.7	38008	-30.7305	3.08927	443.593	352.742	-90.8507	443.593	544.468	100.875	443.593	491.014	47.4214
	3.09365	0.046134	0.693679	0.647545	2.6865	0.0386834	-2.64782	2.79772	2.97564	0.17792	8.86667	26218.7	26069	-149.699	36479.7	36983	503.316	38018.4	37971	-47.4264	3.09594	383.164	310.596	-72.5687	383.164	465.487	82.3225	383.164	421.568	38.4038
	3.10031	-0.0113249	0.620425	0.63175	2.50942	0.0440478	-2.46537	2.62684	2.77627	0.149429	8.875	26202.7	26081	-121.667	36459.3	36981	521.665	37998.1	37930	-68.1467	3.1026	334.216	275.95	-58.2663	334.216	401.397	67.1803	334.216	365.33	31.1134
	3.10698	-0.053525	0.559747	0.613272	2.32881	0.0498295	-2.27898	2.45172	2.57027	0.118554	8.88333	26186.6	26065	-121.634	36439	36988	549.014	37977.9	37886	-91.867	3.10927	294.342	247.095	-47.2475	294.342	349.502	55.1603	294.342	319.714	25.3721
	3.11365	-0.0787377	0.513077	0.591815	2.14529	0.0555515	-2.08974	2.2729	2.35873	0.0858307	8.89167	26170.6	26021	-149.582	36418.6	37013	594.387	37957.6	37855	-102.563	3.11594	261.515	222.704	-38.8115	261.515	307.287	45.7723	261.515	282.434	20.9185
	3.12031	-0.0857115	0.481188	0.5669	1.95974	0.0606179	-1.89912	2.09087	2.14303	0.0521541	8.9	26154.5	25959	-195.55	36398.3	37053	654.735	37937.3	37848	-89.2832	3.1226	234.124	201.779	-32.3452	234.124	272.6	38.4763	234.124	251.604	17.4805
	3.12698	-0.0740886	0.46438	0.538468	1.77306	0.0647902	-1.70827	1.90651	1.92499	0.0184774	8.90833	26138.5	25894	-244.517	36377.9	37104	726.084	37917	37861	-56.0035	3.12927	210.935	183.579	-27.3553	210.935	243.715	32.7799	210.935	225.752	14.8171
	3.13365	-0.0441074	0.462413	0.50652	1.58656	0.0681281	-1.51843	1.72073	1.70702	-0.0137091	8.91667	26122.5	25832	-290.465	36357.5	37159	801.457	37896.7	37881	-15.6995	3.13594	191.024	167.559	-23.4652	191.024	219.305	28.2817	191.024	203.757	12.7333
	3.14031	0.00321865	0.474572	0.471354	1.40166	0.0715256	-1.33014	1.53476	1.49167	-0.0430942	8.925	26106.4	25780	-326.432	36337.2	37202	864.805	37876.4	37899	22.5802	3.1426	173.704	153.308	-20.3967	173.704	198.379	24.6747	173.704	184.784	11.0798
	3.14698	0.0661612	0.499666	0.433505	1.22017	0.0763536	-1.14381	1.35016	1.28174	-0.0684261	8.93333	26090.4	25735	-355.4	36316.8	37224	907.154	37856.1	37909	52.8599	3.14927	158.465	140.518	-17.9478	158.465	180.2	21.7344	158.465	168.212	9.74637
	3.15365	0.142276	0.536025	0.393748	1.04386	0.084579	-0.959277	1.16867	1.07992	-0.0887513	8.94167	26074.3	25687	-387.348	36296.5	37216	919.527	37835.8	37912	76.164	3.15594	144.922	128.95	-15.9722	144.922	164.222	19.2995	144.922	153.575	8.65268
	3.16031	0.228405	0.581205	0.3528	0.874579	0.0982881	-0.776291	0.992179	0.888586	-0.103593	8.95	26058.3	25626	-432.315	36276.1	37171	894.876	37815.6	37917	101.444	3.1626	132.779	118.416	-14.3631	132.779	150.034	17.2553	132.779	140.52	7.74116
	3.16698	0.320911	0.632524	0.311613	0.714064	0.11909	-0.594974	0.822544	0.709653	-0.112891	8.95833	26042.3	25551	-491.283	36255.8	37096	840.224	37795.3	37931	135.723	3.16927	121.804	108.762	-13.0419	121.804	137.323	15.5189	121.804	128.775	6.9704
	3.17365	0.415623	0.686646	0.271022	0.563622	0.147998	-0.415623	0.661492	0.544429	-0.117064	8.96667	26026.2	25468	-558.231	36235.4	37014	778.597	37775	37950	175.027	3.17594	111.814	99.8644	-11.9492	111.814	125.844	14.0301	111.814	118.124	6.31052
	3.18031	0.50813	0.739872	0.231743	0.424266	0.184715	-0.239551	0.510514	0.393629	-0.116885	8.975	26010.2	25384	-626.198	36215.1	36937	721.946	37754.7	37967	212.307	3.1826	102.656	91.6165	-11.0399	102.656	115.4	12.7437	102.656	108.396	5.73957
	3.18698	0.594079	0.788391	0.194311	0.296652	0.227153	-0.069499	0.370622	0.257254	-0.113368	8.98333	25994.2	25325	-669.166	36194.7	36890	695.294	37734.4	37975	240.587	3.18927	94.2092	83.9303	-10.279	94.2092	105.834	11.6247	94.2092	99.4501	5.24086
	3.19365	0.669181	0.828445	0.159264	0.180781	0.271678	0.0908971	0.242352	0.134706	-0.107646	8.99167	25978.1	25307	-671.114	36174.3	36888	713.667	37714.1	37979	264.891	3.19594	86.3698	76.7307	-9.63908	86.3698	97.0151	10.6453	86.3698	91.1716	4.80175
	3.20031	0.72968	0.856578	0.126898	0.0764132	0.312984	0.236571	0.125885	0.0250936	-0.100791	9	25962.1	25337	-625.081	36154	36919	765.016	37693.8	37984	290.171	3.2026	79.0527	69.9548	-9.09794	79.0527	88.8359	9.78321	79.0527	83.4649	4.41223
	3.20698	0.772357	0.86993	0.0975728	-0.0171661	0.34529	0.362456	0.0208616	-0.0727177	-0.0935793	9.00833	25946	25419	-527.048	36133.6	36961	827.365	37673.5	37990	316.45	3.20927	72.1868	63.549	-8.63773	72.1868	81.2064	9.01967	72.1868	76.2514	4.06462
	3.21365	0.795066	0.866592	0.0715256	-0.100732	0.362933	0.463665	-0.0733137	-0.160098	-0.0867844	9.01667	25930	25546	-383.997	36113.3	36999	885.738	37653.2	37994	340.754	3.21594	65.7126	57.4692	-8.24344	65.7126	74.0521	8.33947	65.7126	69.4653	3.75265
	3.22031	0.796676	0.845671	0.048995	-0.175297	0.361681	0.536978	-0.157595	-0.23824	-0.0806451	9.025	25914	25692	-221.964	36092.9	37013	920.086	37633	37990	357.034	3.2226	59.5809	51.6782	-7.90268	59.5809	67.3107	7.72983	59.5809	63.0521	3.4712
	3.22698	0.777245	0.807524	0.0302792	-0.241816	0.339389	0.581205	-0.232935	-0.308216	-0.0752807	9.03333	25897.9	25844	-53.9313	36072.6	36999	926.435	37612.7	37965	352.314	3.22927	53.7508	46.1459	-7.60495	53.7508	60.9313	7.18046	53.7508	56.9667	3.21591
	3.23365	0.737965	0.753582	0.0156164	-0.301182	0.296474	0.597656	-0.300288	-0.370979	-0.0706911	9.04167	25881.9	25979	97.1205	36052.2	36971	918.808	37592.4	37912	319.618	3.23594	48.1887	40.8471	-7.34169	48.1887	54.8713	6.68257	48.1887	51.1718	2.98309
	3.24031	0.681102	0.686288	0.0051856	-0.354111	0.235975	0.590086	-0.360489	-0.427246	-0.0667572	9.05	25865.8	26076	210.153	36031.8	36950	918.156	37572.1	37836	263.898	3.2426	42.8672	35.7615	-7.10576	42.8672	49.0965	6.22923	42.8672	45.637	2.76977
	3.24698	0.609696	0.608683	-0.00101328	-0.401258	0.163138	0.564396	-0.414312	-0.477493	-0.0631809	9.05833	25849.8	26126	276.186	36011.5	36948	936.505	37551.8	37741	189.177	3.24927	37.7641	30.8727	-6.89137	37.7641	43.5786	5.8145	37.7641	40.3374	2.57337
	3.25365	0.527322	0.524342	-0.00298023	-0.442982	0.0847578	0.52774	-0.462234	-0.522077	-0.0598431	9.06667	25833.8	26116	282.238	35991.1	36965	973.878	37531.5	37633	101.481	3.25594	32.8611	26.1674	-6.69366	32.8611	38.2947	5.43362	32.8611	35.2532	2.39212
	3.26031	0.437915	0.437081	-0.000834465	-0.479639	0.00810623	0.487745	-0.504613	-0.561237	-0.0566244	9.075	25817.7	26045	227.27	35970.8	36998	1027.23	37511.2	37519	7.7611	3.2626	28.1441	21.6347	-6.50936	28.1441	33.2266	5.08255	28.1441	30.3686	2.22451
	3.26698	0.345469	0.350356	0.00488758	-0.511289	-0.0598431	0.451446	-0.541747	-0.595033	-0.0532866	9.08333	25801.7	25929	127.303	35950.4	37034	1083.58	37491	37401	-89.9592	3.26927	23.6012	17.2654	-6.33573	23.6012	28.3593	4.75818	23.6012	25.6706	2.06942
	3.27365	0.253558	0.267327	0.0137687	-0.538051	-0.113428	0.424623	-0.573695	-0.623584	-0.0498891	9.09167	25785.6	25779	-6.64524	35930.1	37064	1133.95	37470.7	37293	-177.655	3.27594	19.2232	13.0518	-6.17134	19.2232	23.681	4.45783	19.2232	21.149	1.92583
	3.28031	0.165462	0.190437	0.0249743	-0.560045	-0.148952	0.411093	-0.600576	-0.64683	-0.0462532	9.1	25769.6	25614	-155.613	35909.7	37085	1175.3	37450.4	37204	-246.375	3.2826	15.0024	8.98677	-6.0156	15.0024	19.1817	4.1793	15.0024	16.7953	1.79291
	3.28698	0.0836253	0.121653	0.0380278	-0.577152	-0.164926	0.412226	-0.622392	-0.66483	-0.0424385	9.10833	25753.6	25452	-301.58	35889.4	37098	1208.65	37430.1	37145	-285.096	3.28927	10.9326	5.06395	-5.86861	10.9326	14.8534	3.9208	10.9326	12.6023	1.66971
	3.29365	0.00995398	0.0619888	0.0520349	-0.58943	-0.162125	0.427306	-0.639081	-0.677526	-0.038445	9.11667	25737.5	25303	-434.528	35869	37107	1238.02	37409.8	37130	-279.792	3.29594	7.00808	1.27703	-5.73105	7.00808	10.6887	3.68064	7.00808	8.56364	1.55556
	3.30031	-0.0545382	0.0118613	0.0663996	-0.596881	-0.142932	0.453949	-0.650823	-0.685036	-0.0342131	9.125	25721.5	25186	-535.495	35848.6	37120	1271.37	37389.5	37158	-231.512	3.3026	3.22372	-2.38013	-5.60385	3.22372	6.68132	3.4576	3.22372	4.67354	1.44982
	3.30698	-0.109255	-0.0287294	0.0805259	-0.599623	-0.110865	0.488758	-0.657618	-0.68748	-0.0298619	9.13333	25705.5	25105	-600.463	35828.3	37144	1315.72	37369.2	37215	-154.232	3.30927	-0.42588	-5.91409	-5.48821	-0.42588	2.82472	3.2506	-0.42588	0.92608	1.35196
	3.31365	-0.154257	-0.0603795	0.0938773	-0.597715	-0.0700355	0.52768	-0.659585	-0.684917	-0.025332	9.14167	25689.4	25059	-630.411	35807.9	37182	1374.09	37348.9	37292	-56.9282	3.31594	-3.9463	-9.3317	-5.3854	-3.9463	-0.88745	3.05885	-3.9463	-2.68489	1.26141
	3.32031	-0.190079	-0.0838637	0.106215	-0.591397	-0.0245571	0.56684	-0.656962	-0.677586	-0.0206232	9.15	25673.4	25040	-633.378	35787.6	37235	1447.44	37328.6	37368	39.3515	3.3226	-7.34371	-12.6405	-5.29677	-7.34371	-4.46171	2.882	-7.34371	-6.16598	1.17773
	3.32698	-0.217497	-0.100136	0.117362	-0.580788	0.0218153	0.602603	-0.649869	-0.665724	-0.0158548	9.15833	25657.3	25034	-623.346	35767.2	37295	1527.79	37308.4	37425	116.631	3.32927	-10.625	-15.8485	-5.22357	-10.625	-7.9053	2.71965	-10.625	-9.52452	1.10043
	3.33365	-0.237405	-0.110269	0.127137	-0.566244	0.0660419	0.632286	-0.638545	-0.649571	-0.0110269	9.16667	25641.3	25023	-618.294	35746.8	37338	1591.16	37288.1	37460	171.935	3.33594	-13.7975	-18.9645	-5.16695	-13.7975	-11.226	2.57152	-13.7975	-12.7684	1.02913
	3.34031	-0.250757	-0.115216	0.135541	-0.547945	0.105917	0.653863	-0.623226	-0.629425	-0.00619888	9.175	25625.3	24996	-629.261	35726.5	37351	1624.51	37267.8	37479	211.215	3.3426	-16.8697	-21.9976	-5.12791	-16.8697	-14.4324	2.43729	-16.8697	-15.9063	0.96339
	3.34698	-0.258625	-0.115871	0.142753	-0.52619	0.139832	0.666022	-0.604212	-0.605524	-0.0013113	9.18333	25609.2	24960	-649.229	35706.1	37324	1617.86	37247.5	37488	240.495	3.34927	-19.8505	-24.9577	-5.10717	-19.8505	-17.5338	2.31671	-19.8505	-18.9477	0.90289
	3.35365	-0.261843	-0.11313	0.148714	-0.501335	0.167131	0.668466	-0.581682	-0.578165	0.00351667	9.19167	25593.2	24923	-670.177	35685.8	37253	1567.23	37227.2	37484	256.799	3.35594	-22.7496	-27.855	-5.10538	-22.7496	-20.5403	2.2093	-22.7496	-21.9024	0.84722
	3.36031	-0.261307	-0.107527	0.15378	-0.473619	0.187635	0.661254	-0.555813	-0.547469	0.00834465	9.2	25577.1	24885	-692.144	35665.4	37143	1477.58	37206.9	37465	258.078	3.3626	-25.5772	-30.6999	-5.12266	-25.5772	-23.4624	2.11484	-25.5772	-24.7812	0.79602
	3.36698	-0.257671	-0.0997186	0.157952	-0.443161	0.201762	0.644922	-0.526786	-0.513613	0.0131726	9.20833	25561.1	24836	-725.112	35645.1	37006	1360.93	37186.6	37430	243.358	3.36927	-28.344	-33.5032	-5.15913	-28.344	-26.3114	2.03264	-28.344	-27.5951	0.74894
	3.37365	-0.251532	-0.0900626	0.161469	-0.410259	0.210345	0.620604	-0.494719	-0.476658	0.0180602	9.21667	25545.1	24772	-773.06	35624.7	36847	1222.3	37166.3	37381	214.662	3.37594	-31.0608	-36.2756	-5.21481	-31.0608	-29.0988	1.96195	-31.0608	-30.3553	0.70543
	3.38031	-0.243366	-0.0788569	0.164509	-0.374854	0.214219	0.589073	-0.459671	-0.436604	0.023067	9.225	25529	24695	-834.027	35604.4	36673	1068.65	37146.1	37324	177.942	3.3826	-33.7384	-39.0275	-5.28908	-33.7384	-31.8364	1.90198	-33.7384	-33.0733	0.66506
	3.38698	-0.233471	-0.06634	0.167131	-0.337124	0.214577	0.551701	-0.421703	-0.39351	0.028193	9.23333	25513	24609	-903.994	35584	36484	899.996	37125.8	37277	151.222	3.38927	-36.3876	-41.769	-5.38147	-36.3876	-34.5361	1.8515	-36.3876	-35.7603	0.62728
	3.39365	-0.222206	-0.0526309	0.169575	-0.29701	0.212431	0.509441	-0.380933	-0.347257	0.0336766	9.24167	25496.9	24527	-969.943	35563.6	36298	734.369	37105.5	37248	142.526	3.39594	-39.0187	-44.51	-5.4912	-39.0187	-37.2096	1.80918	-39.0187	-38.4273	0.59146
	3.40031	-0.209749	-0.0377893	0.171959	-0.254571	0.208795	0.463367	-0.337422	-0.297904	0.0395179	9.25	25480.9	24464	-1016.91	35543.3	36135	591.718	37085.2	37230	144.805	3.4026	-41.6421	-47.2591	-5.61702	-41.6421	-39.8684	1.77372	-41.6421	-41.085	0.55713
	3.40698	-0.196159	-0.0219345	0.174224	-0.209928	0.204384	0.414312	-0.291407	-0.245512	0.0458956	9.25833	25464.9	24426	-1038.88	35522.9	35996	473.067	37064.9	37208	143.085	3.40927	-44.2675	-50.0251	-5.75757	-44.2675	-42.5233	1.74416	-44.2675	-43.7437	0.52381
	3.41365	-0.181556	-0.00494719	0.176609	-0.163078	0.199914	0.362992	-0.242889	-0.190198	0.0526905	9.26667	25448.8	24424	-1024.83	35502.6	35877	374.44	37044.6	37177	132.389	3.41594	-46.9037	-52.815	-5.91135	-46.9037	-45.1846	1.71906	-46.9037	-46.4128	0.4909
	3.42031	-0.16588	0.013113	0.178993	-0.114083	0.195801	0.309885	-0.192165	-0.132024	0.0601411	9.275	25432.8	24459	-973.793	35482.2	35764	281.788	37024.3	37139	114.669	3.4226	-49.559	-55.6356	-6.07663	-49.559	-47.8616	1.69736	-49.559	-49.101	0.458
	3.42698	-0.149131	0.0323653	0.181496	-0.0630021	0.192225	0.255227	-0.139296	-0.0713468	0.0679493	9.28333	25416.8	24511	-905.76	35461.9	35655	193.137	37004.1	37099	94.9486	3.42927	-52.2409	-58.4923	-6.25145	-52.2409	-50.5629	1.67799	-52.2409	-51.8162	0.42462
	3.43365	-0.131309	0.0528693	0.184178	-0.00983477	0.189364	0.199199	-0.0842214	-0.00828505	0.0759363	9.29167	25400.7	24565	-835.708	35441.5	35550	108.51	36983.7	37064	80.2527	3.43594	-54.9556	-61.3892	-6.43361	-54.9556	-53.2956	1.65999	-54.9556	-54.5651	0.39053
	3.44031	-0.112236	0.0747442	0.18698	0.0454187	0.187159	0.14174	-0.0270605	0.0566244	0.0836849	9.3	25384.7	24597	-787.676	35421.1	35454	32.8584	36963.5	37040	76.5324	3.4426	-57.7088	-64.3294	-6.62065	-57.7088	-56.0663	1.64247	-57.7088	-57.3533	0.35548
	3.44698	-0.0918508	0.0979304	0.189781	0.102639	0.185609	0.0829697	0.0321865	0.122726	0.0905395	9.30833	25368.6	24581	-787.643	35400.8	35384	-16.793	36943.2	37021	77.8121	3.44927	-60.505	-67.315	-6.81001	-60.505	-58.88	1.62494	-60.505	-60.1854	0.3196
	3.45365	-0.0700355	0.122666	0.192702	0.161529	0.184417	0.0228882	0.0932813	0.189006	0.0957251	9.31667	25352.6	24516	-836.591	35380.4	35338	-42.42	36922.9	36999	76.1161	3.45594	-63.3475	-70.3464	-6.99896	-63.3475	-61.7407	1.60676	-63.3475	-63.0646	0.28283
	3.46031	-0.0466704	0.148892	0.195563	0.22155	0.183463	-0.0380874	0.155687	0.253916	0.0982285	9.325	25336.6	24430	-906.559	35360.1	35297	-63.0714	36902.6	36972	69.3959	3.4626	-66.2385	-73.4234	-7.18493	-66.2385	-64.6511	1.58733	-66.2385	-65.9932	0.24527
	3.46698	-0.0217557	0.176668	0.198424	0.281513	0.182569	-0.0989437	0.218332	0.315428	0.097096	9.33333	25320.5	24341	-979.526	35339.7	35243	-96.7228	36882.3	36957	74.6756	3.46927	-69.179	-76.5442	-7.36517	-69.179	-67.6128	1.56617	-69.179	-68.9718	0.20719
	3.47365	0.00488758	0.206172	0.201285	0.339866	0.181377	-0.158489	0.279486	0.371218	0.0917315	9.34167	25304.5	24262	-1042.47	35319.3	35183	-136.35	36862	36962	99.9796	3.47594	-72.1688	-79.7061	-7.5373	-72.1688	-70.6261	1.54275	-72.1688	-72.0003	0.16851
	3.48031	0.0332594	0.237286	0.204027	0.394285	0.179887	-0.214398	0.336826	0.418484	0.0816584	9.35	25288.4	24198	-1090.44	35299	35134	-165.001	36841.7	36981	139.259	3.4826	-75.2066	-82.9055	-7.69895	-75.2066	-73.6902	1.5164	-75.2066	-75.0771	0.12952
	3.48698	0.0634789	0.270128	0.206649	0.442147	0.177801	-0.264347	0.387609	0.454605	0.0669956	9.35833	25272.4	24143	-1129.41	35278.7	35108	-170.653	36821.5	37002	180.539	3.48927	-78.2899	-86.1377	-7.84784	-78.2899	-76.803	1.48684	-78.2899	-78.1995	0.09036
	3.49365	0.0956059	0.304639	0.209033	0.480533	0.175178	-0.305355	0.428796	0.477076	0.0482798	9.36667	25256.4	24093	-1163.36	35258.3	35119	-139.28	36801.2	37018	216.843	3.49594	-81.4152	-89.3973	-7.98207	-81.4152	-79.9614	1.45382	-81.4152	-81.364	0.05126
	3.50031	0.12958	0.340879	0.211298	0.50658	0.17184	-0.33474	0.457287	0.484109	0.0268221	9.375	25240.3	24040	-1200.32	35237.9	35165	-72.931	36780.9	37030	249.123	3.5026	-84.5783	-92.678	-8.09973	-84.5783	-83.1612	1.4171	-84.5783	-84.5658	0.01252
	3.50698	0.165403	0.378788	0.213385	0.517964	0.167906	-0.350058	0.470698	0.474811	0.00411272	9.38333	25224.3	23988	-1236.29	35217.6	35224	6.41759	36760.6	37041	280.403	3.50927	-87.7737	-95.9732	-8.19951	-87.7737	-86.397	1.37663	-87.7737	-87.7994	-0.02569
	3.51365	0.203192	0.418305	0.215113	0.513256	0.163317	-0.349939	0.46736	0.449419	-0.017941	9.39167	25208.2	23938	-1270.24	35197.2	35272	74.7906	36740.3	37057	316.707	3.51594	-90.9954	-99.2754	-8.27998	-90.9954	-89.6629	1.33246	-90.9954	-91.0585	-0.06312
	3.52031	0.24277	0.459492	0.216722	0.492036	0.158191	-0.333846	0.446916	0.409603	-0.0373125	9.4	25192.2	23890	-1302.21	35176.9	35295	118.139	36720	37083	362.986	3.5226	-94.2365	-102.577	-8.3403	-94.2365	-92.9519	1.28466	-94.2365	-94.3361	-0.09954
	3.52698	0.284195	0.502467	0.218272	0.455379	0.152707	-0.302672	0.410378	0.357926	-0.0524521	9.40833	25176.2	23843	-1333.17	35156.5	35285	128.488	36699.7	37109	409.266	3.52927	-97.49	-105.87	-8.3797	-97.49	-96.2566	1.2334	-97.49	-97.6247	-0.13471
	3.53365	0.327408	0.54723	0.219822	0.40549	0.146985	-0.258505	0.360072	0.298083	-0.0619888	9.41667	25160.1	23796	-1364.12	35136.1	35240	103.861	36679.4	37119	439.57	3.53594	-100.748	-109.146	-8.39758	-100.748	-99.5691	1.17916	-100.748	-100.916	-0.16815
	3.54031	0.372291	0.593901	0.22161	0.345707	0.141084	-0.204623	0.299394	0.234067	-0.0653267	9.425	25144.1	23749	-1395.09	35115.8	35159	43.2094	36659.2	37105	445.85	3.5426	-104.003	-112.397	-8.39394	-104.003	-102.881	1.12194	-104.003	-104.203	-0.19986
	3.54698	0.418305	0.64224	0.223935	0.279963	0.135183	-0.14478	0.232458	0.169992	-0.0624657	9.43333	25128.1	23703	-1425.06	35095.4	35038	-57.442	36638.9	37059	420.129	3.54927	-107.247	-115.616	-8.36914	-107.247	-106.185	1.06198	-107.247	-107.476	-0.22959
	3.55365	0.464678	0.691354	0.226676	0.212491	0.129402	-0.0830889	0.163615	0.109494	-0.054121	9.44167	25112	23659	-1453.01	35075.1	34900	-175.069	36618.6	36978	359.434	3.55594	-110.471	-118.795	-8.32367	-110.471	-109.472	0.99951	-110.471	-110.728	-0.25731
	3.56031	0.50956	0.739396	0.229836	0.147223	0.123799	-0.0234246	0.0968575	0.0554919	-0.0413656	9.45	25096	23620	-1475.97	35054.7	34770	-284.72	36598.3	36873	274.713	3.5626	-113.668	-121.926	-8.25864	-113.668	-112.733	0.93448	-113.668	-113.951	-0.28318
	3.56698	0.550032	0.783384	0.233352	0.0873804	0.118494	0.0311136	0.035584	0.00989437	-0.0256896	9.45833	25079.9	23588	-1491.94	35034.4	34661	-373.372	36578	36752	173.993	3.56927	-116.829	-125.004	-8.17507	-116.829	-115.962	0.86707	-116.829	-117.136	-0.30708
	3.57365	0.581861	0.818908	0.237048	0.035286	0.113428	0.0781417	-0.0178814	-0.026226	-0.00834465	9.46667	25063.9	23577	-1486.89	35014	34577	-436.999	36557.7	36631	73.297	3.57594	-119.947	-128.022	-8.0744	-119.947	-119.15	0.79728	-119.947	-120.276	-0.32913
	3.58031	0.599504	0.840664	0.24116	-0.00780821	0.108659	0.116467	-0.062108	-0.0529289	0.00917912	9.475	25047.9	23590	-1457.86	34993.7	34509	-484.65	36537.4	36536	-1.42329	3.5826	-123.016	-130.974	-7.95794	-123.016	-122.29	0.72551	-123.016	-123.365	-0.3494
	3.58698	0.596941	0.842988	0.246048	-0.0415444	0.104249	0.145793	-0.0968575	-0.0709295	0.025928	9.48333	25031.8	23631	-1400.82	34973.3	34433	-540.302	36517.1	36474	-43.1436	3.58927	-126.027	-133.855	-7.82723	-126.027	-125.376	0.65177	-126.027	-126.396	-0.36806
	3.59365	0.567913	0.82022	0.252306	-0.0664592	0.100076	0.166535	-0.122607	-0.0814795	0.0411272	9.49167	25015.8	23702	-1313.77	34952.9	34326	-626.929	36496.8	36432	-64.8395	3.59594	-128.977	-136.66	-7.6837	-128.977	-128.4	0.57655	-128.977	-129.362	-0.38517
	3.60031	0.507176	0.768065	0.26089	-0.0837445	0.0961423	0.179887	-0.140488	-0.0860691	0.054419	9.5	24999.7	23779	-1220.74	34932.6	34196	-736.58	36476.6	36394	-82.5598	3.6026	-131.858	-139.386	-7.52879	-131.858	-131.358	0.4999	-131.858	-132.259	-0.40096
	3.60698	0.411332	0.683963	0.272632	-0.094831	0.0924468	0.187278	-0.152051	-0.0860691	0.0659823	9.50833	24983.7	23832	-1151.71	34912.2	34068	-844.231	36456.3	36348	-108.28	3.60927	-134.665	-142.029	-7.36386	-134.665	-134.243	0.42212	-134.665	-135.081	-0.41574
	3.61365	0.279725	0.568211	0.288486	-0.101149	0.0889897	0.190139	-0.158727	-0.0829101	0.0758171	9.51667	24967.7	23846	-1121.65	34891.9	33959	-932.858	36436	36289	-146.976	3.61594	-137.395	-144.585	-7.19005	-137.395	-137.052	0.34362	-137.395	-137.825	-0.42945
	3.62031	0.115097	0.424385	0.309289	-0.10407	0.0857711	0.189841	-0.161886	-0.0775456	0.0843406	9.525	24951.6	23820	-1131.62	34871.5	33889	-982.51	36415.7	36221	-194.696	3.6226	-140.044	-147.052	-7.00832	-140.044	-139.779	0.26464	-140.044	-140.486	-0.44227
	3.62698	-0.0761151	0.259101	0.335217	-0.104785	0.0827312	0.187516	-0.162661	-0.0708699	0.0917912	9.53333	24935.6	23761	-1174.59	34851.2	33864	-987.161	36395.4	36167	-228.417	3.62927	-142.607	-149.427	-6.81985	-142.607	-142.422	0.18543	-142.607	-143.062	-0.45443
	3.63365	-0.284135	0.0818968	0.366032	-0.10407	0.0798702	0.18394	-0.162005	-0.0633001	0.0987053	9.54167	24919.5	23683	-1236.54	34830.8	33881	-949.788	36375.1	36137	-238.113	3.63594	-145.083	-151.708	-6.62553	-145.083	-144.977	0.10621	-145.083	-145.549	-0.46599
	3.64031	-0.496626	-0.0963211	0.400305	-0.10252	0.0772476	0.179768	-0.160456	-0.0551939	0.105262	9.55	24903.5	23595	-1308.5	34810.4	33934	-876.44	36354.8	36131	-223.833	3.6426	-147.468	-153.895	-6.42633	-147.468	-147.441	0.0273	-147.468	-147.945	-0.47707
	3.64698	-0.700414	-0.264287	0.436127	-0.100553	0.0747442	0.175297	-0.158489	-0.0466108	0.111878	9.55833	24887.5	23506	-1381.47	34790.1	34018	-772.091	36334.6	36141	-193.553	3.64927	-149.761	-155.984	-6.22308	-149.761	-149.812	-0.05108	-149.761	-150.249	-0.48762
	3.65365	-0.882685	-0.411928	0.470757	-0.0984669	0.0724196	0.170887	-0.156343	-0.0374913	0.118852	9.56667	24871.4	23426	-1445.42	34769.7	34115	-654.718	36314.2	36159	-155.249	3.65594	-151.961	-157.977	-6.01679	-151.961	-152.089	-0.12875	-151.961	-152.458	-0.49794
	3.66031	-1.03277	-0.531256	0.501513	-0.0963211	0.0702739	0.166595	-0.154197	-0.0274777	0.126719	9.575	24855.4	23357	-1498.39	34749.4	34216	-533.369	36294	36175	-118.969	3.6626	-154.065	-159.873	-5.80806	-154.065	-154.27	-0.20528	-154.065	-154.572	-0.5076
	3.66698	-1.14316	-0.617385	0.525773	-0.0943542	0.0681877	0.162542	-0.152111	-0.0160933	0.136018	9.58333	24839.4	23300	-1539.35	34729	34293	-436.021	36273.7	36188	-85.6897	3.66927	-156.073	-161.671	-5.59753	-156.073	-156.354	-0.28038	-156.073	-156.59	-0.51671
	3.67365	-1.21039	-0.668645	0.541747	-0.0924468	0.06634	0.158787	-0.150263	-0.0026226	0.147641	9.59167	24823.3	23255	-1568.3	34708.6	34324	-384.648	36253.4	36196	-57.3856	3.67594	-157.986	-163.372	-5.38581	-157.986	-158.34	-0.35387	-157.986	-158.511	-0.52523
	3.68031	-1.23471	-0.686586	0.548124	-0.0907183	0.0645518	0.15527	-0.148594	0.0138879	0.162482	9.6	24807.3	23218	-1589.27	34688.3	34309	-379.299	36233.1	36204	-29.1059	3.6826	-159.802	-164.976	-5.1735	-159.802	-160.228	-0.42558	-159.802	-160.335	-0.53328
	3.68698	-1.22005	-0.675261	0.544786	-0.0891089	0.0628829	0.151992	-0.147104	0.0346899	0.181794	9.60833	24791.2	23189	-1602.24	34668	34262	-405.951	36212.8	36210	-2.8262	3.68927	-161.522	-166.483	-4.96084	-161.522	-162.017	-0.49544	-161.522	-162.063	-0.54074
	3.69365	-1.17302	-0.640631	0.532389	-0.087738	0.0613332	0.149071	-0.145793	0.0611544	0.206947	9.61667	24775.2	23163	-1612.19	34647.6	34201	-446.578	36192.5	36210	17.4779	3.69594	-163.145	-167.894	-4.74811	-163.145	-163.709	-0.56333	-163.145	-163.693	-0.54765
	3.70031	-1.10191	-0.58949	0.512421	-0.0864267	0.0599027	0.146329	-0.14472	0.0947714	0.239491	9.625	24759.2	23141	-1618.15	34627.2	34175	-452.229	36172.2	36206	33.7576	3.7026	-164.673	-169.209	-4.53537	-164.673	-165.303	-0.62936	-164.673	-165.228	-0.55408
	3.70698	-1.01531	-0.528276	0.48703	-0.0852942	0.0585914	0.143886	-0.143766	0.137091	0.280857	9.63333	24743.1	23121	-1622.12	34606.9	34213	-393.88	36152	36201	49.0373	3.70927	-166.106	-170.429	-4.32265	-166.106	-166.8	-0.69368	-166.106	-166.666	-0.55987
	3.71365	-0.921249	-0.462711	0.458539	-0.0842214	0.0573993	0.141621	-0.142872	0.189662	0.332534	9.64167	24727.1	23106	-1621.07	34586.5	34296	-290.507	36131.7	36202	70.3413	3.71594	-167.444	-171.554	-4.10998	-167.444	-168.201	-0.75632	-167.444	-168.009	-0.56505
	3.72031	-0.82624	-0.397146	0.429094	-0.0832677	0.0563264	0.139594	-0.142157	0.253677	0.395834	9.65	24711	23098	-1613.04	34566.2	34386	-180.159	36111.4	36210	98.621	3.7226	-168.688	-172.585	-3.89725	-168.688	-169.506	-0.81754	-168.688	-169.258	-0.56958
	3.72698	-0.735104	-0.33462	0.400484	-0.0824332	0.0553727	0.137806	-0.141501	0.330091	0.471592	9.65833	24695	23095	-1600	34545.8	34459	-86.8102	36091.1	36230	138.901	3.72927	-169.838	-173.523	-3.68458	-169.838	-170.716	-0.87762	-169.838	-170.412	-0.57357
	3.73365	-0.650883	-0.276923	0.37396	-0.081718	0.0545383	0.136256	-0.140905	0.419259	0.560164	9.66667	24679	23097	-1581.95	34525.4	34495	-30.4372	36070.8	36259	188.205	3.73594	-170.896	-174.367	-3.47191	-170.896	-171.832	-0.93662	-170.896	-171.472	-0.57691
	3.74031	-0.574946	-0.224769	0.350177	-0.0811219	0.0537038	0.134826	-0.140309	0.520825	0.661135	9.675	24662.9	23099	-1563.92	34505.1	34492	-13.0886	36050.5	36293	242.485	3.7426	-171.86	-175.119	-3.25912	-171.86	-172.855	-0.9948	-171.86	-172.44	-0.57971
	3.74698	-0.507712	-0.178277	0.329435	-0.0806451	0.0529885	0.133634	-0.139832	0.633538	0.77337	9.68333	24646.9	23099	-1547.89	34484.7	34476	-8.74005	36030.2	36327	296.764	3.74927	-172.733	-175.779	-3.04598	-172.733	-173.785	-1.05196	-172.733	-173.314	-0.58174
	3.75365	-0.448763	-0.13715	0.311613	-0.0802875	0.0522733	0.132561	-0.139415	0.75525	0.894666	9.69167	24630.8	23091	-1539.83	34464.4	34467	2.63296	36009.9	36346	336.068	3.75594	-173.514	-176.346	-2.83259	-173.514	-174.622	-1.10829	-173.514	-174.097	-0.58329
	3.76031	-0.397325	-0.100851	0.296474	-0.080049	0.0516176	0.131667	-0.138998	0.882745	1.02174	9.7	24614.8	23077	-1537.8	34444	34471	26.9816	35989.7	36340	350.348	3.7626	-174.204	-176.822	-2.61855	-174.204	-175.367	-1.1636	-174.204	-174.788	-0.58412
	3.76698	-0.352383	-0.0689626	0.28342	-0.0799298	0.050962	0.130892	-0.1387	1.01209	1.15079	9.70833	24598.8	23062	-1536.77	34423.7	34483	59.3301	35969.4	36314	344.628	3.76927	-174.803	-177.207	-2.40386	-174.803	-176.021	-1.21784	-174.803	-175.387	-0.58436
	3.77365	-0.313163	-0.0408888	0.272274	-0.0799298	0.0503063	0.130236	-0.138462	1.13857	1.27703	9.71667	24582.7	23046	-1536.72	34403.3	34497	93.7032	35949.1	36278	328.932	3.77594	-175.312	-177.5	-2.18821	-175.312	-176.583	-1.27107	-175.312	-175.896	-0.58419
	3.78031	-0.278711	-0.0162721	0.262439	-0.080049	0.0496507	0.1297	-0.138283	1.257	1.39529	9.725	24566.7	23029	-1537.68	34382.9	34506	123.052	35928.8	36242	313.211	3.7826	-175.731	-177.702	-1.97137	-175.731	-177.054	-1.32323	-175.731	-176.314	-0.58335
	3.78698	-0.248551	0.00524521	0.253797	-0.0802279	0.048995	0.129223	-0.138104	1.3622	1.50031	9.73333	24550.7	23009	-1541.65	34362.6	34506	143.4	35908.5	36211	302.491	3.78927	-176.06	-177.814	-1.75309	-176.06	-177.435	-1.37436	-176.06	-176.642	-0.58204
	3.79365	-0.222087	0.0239611	0.246048	-0.0804067	0.0483394	0.128746	-0.137985	1.44929	1.58727	9.74167	24534.6	22992	-1542.6	34342.2	34496	153.773	35888.2	36187	298.795	3.79594	-176.3	-177.833	-1.53315	-176.3	-177.725	-1.42455	-176.3	-176.881	-0.58019
	3.80031	-0.19896	0.0401735	0.239134	-0.0805855	0.0476837	0.128269	-0.137806	1.51402	1.65182	9.75	24518.6	22985	-1533.57	34321.9	34476	154.122	35867.9	36157	289.075	3.8026	-176.451	-177.762	-1.3113	-176.451	-177.925	-1.47396	-176.451	-177.029	-0.57775
	3.80698	-0.178695	0.054121	0.232816	-0.0807643	0.0470281	0.127792	-0.137627	1.55318	1.6908	9.75833	24502.5	22990	-1512.53	34301.5	34445	143.471	35847.6	36107	259.355	3.80927	-176.512	-177.599	-1.0876	-176.512	-178.034	-1.52283	-176.512	-177.087	-0.57494
	3.81365	-0.160992	0.0659227	0.226915	-0.0807643	0.0464916	0.127256	-0.137329	1.56498	1.70231	9.76667	24486.5	22996	-1490.48	34281.2	34407	125.844	35827.3	36035	207.659	3.81594	-176.482	-177.344	-0.86182	-176.482	-178.054	-1.57153	-176.482	-177.054	-0.57191
	3.82031	-0.145614	0.0759363	0.22155	-0.0807047	0.0459552	0.12666	-0.137031	1.54907	1.6861	9.775	24470.5	22998	-1472.45	34260.8	34361	100.192	35807.1	35946	138.938	3.8226	-176.363	-176.997	-0.63395	-176.363	-177.983	-1.62017	-176.363	-176.932	-0.56869
	3.82698	-0.132263	0.084281	0.216544	-0.0804663	0.0454783	0.125945	-0.136614	1.50645	1.64306	9.78333	24454.4	22999	-1455.42	34240.5	34311	70.5407	35786.8	35848	61.2181	3.82927	-176.153	-176.557	-0.4037	-176.153	-177.822	-1.66875	-176.153	-176.719	-0.56529
	3.83365	-0.120759	0.0911355	0.211895	-0.0801086	0.0451207	0.125229	-0.136137	1.43975	1.57589	9.79167	24438.4	23003	-1435.37	34220.1	34256	35.9137	35766.5	35759	-7.47781	3.83594	-175.853	-176.024	-0.171	-175.853	-177.57	-1.71738	-175.853	-176.415	-0.56189
	3.84031	-0.110805	0.0967979	0.207603	-0.0795722	0.0449419	0.124514	-0.13566	1.35255	1.48821	9.8	24422.3	23016	-1406.33	34199.7	34205	5.26234	35746.2	35689	-57.1981	3.8426	-175.461	-175.397	0.06431	-175.461	-177.227	-1.76585	-175.461	-176.019	-0.55832
	3.84698	-0.102341	0.101328	0.203669	-0.0789166	0.0448227	0.123739	-0.135183	1.24943	1.38462	9.80833	24406.3	23044	-1362.3	34179.4	34175	-4.38907	35725.9	35639	-86.9184	3.84927	-174.977	-174.675	0.30237	-174.977	-176.792	-1.81407	-174.977	-175.532	-0.55462
	3.85365	-0.095129	0.105023	0.200152	-0.0782013	0.0448823	0.123084	-0.134647	1.13523	1.26988	9.81667	24390.2	23088	-1302.25	34159	34172	12.9839	35705.6	35606	-99.6143	3.85594	-174.402	-173.859	0.5433	-174.402	-176.264	-1.86181	-174.402	-174.953	-0.55081
	3.86031	-0.0890493	0.108004	0.197053	-0.0773668	0.0450015	0.122368	-0.13411	1.01519	1.1493	9.825	24374.2	23138	-1236.22	34138.7	34188	49.3325	35685.3	35584	-101.335	3.8626	-173.734	-172.947	0.78702	-173.734	-175.643	-1.9089	-173.734	-174.281	-0.54669
	3.86698	-0.0839829	0.110388	0.194371	-0.0765324	0.0452399	0.121772	-0.133574	0.89401	1.02758	9.83333	24358.2	23187	-1171.18	34118.3	34217	98.6811	35665.1	35573	-92.0549	3.86927	-172.973	-171.939	1.03361	-172.973	-174.928	-1.95515	-172.973	-173.515	-0.54216
	3.87365	-0.079751	0.112295	0.192046	-0.0756979	0.0455976	0.121295	-0.132978	0.776052	0.90903	9.84167	24342.1	23233	-1109.13	34097.9	34243	145.054	35644.8	35571	-73.7509	3.87594	-172.119	-170.836	1.28299	-172.119	-174.119	-2.00033	-172.119	-172.656	-0.53704
	3.88031	-0.0763535	0.113904	0.190258	-0.0749826	0.0459552	0.120938	-0.132382	0.664771	0.797153	9.85	24326.1	23277	-1049.1	34077.6	34248	170.403	35624.5	35580	-44.4711	3.8826	-171.171	-169.636	1.53488	-171.171	-173.216	-2.04432	-171.171	-171.703	-0.53131
	3.88698	-0.0735521	0.115156	0.188708	-0.0742674	0.0463128	0.12058	-0.131786	0.562966	0.694752	9.85833	24310.1	23320	-990.066	34057.2	34231	173.751	35604.2	35599	-5.19144	3.88927	-170.129	-168.34	1.78915	-170.129	-172.217	-2.08717	-170.129	-170.654	-0.52494
	3.89365	-0.0712872	0.116229	0.187516	-0.0736713	0.0466704	0.120342	-0.13113	0.472486	0.603616	9.86667	24294	23364	-930.015	34036.9	34201	164.124	35583.9	35623	39.1126	3.89594	-168.993	-166.948	2.04534	-168.993	-171.122	-2.12884	-168.993	-169.511	-0.51808
	3.90031	-0.069499	0.117064	0.186563	-0.0731349	0.0469685	0.120103	-0.130475	0.394464	0.524938	9.875	24278	23407	-870.982	34016.5	34167	150.473	35563.6	35639	75.3923	3.9026	-167.762	-165.458	2.30312	-167.762	-169.931	-2.16955	-167.762	-168.272	-0.51088
	3.90698	-0.0680089	0.117779	0.185788	-0.0727177	0.0472069	0.119925	-0.129759	0.329196	0.458956	9.88333	24261.9	23441	-820.949	33996.2	34143	146.822	35543.3	35642	98.672	3.90927	-166.434	-163.872	2.56235	-166.434	-168.644	-2.20936	-166.434	-166.938	-0.50312
	3.91365	-0.0668168	0.118375	0.185192	-0.07236	0.0473857	0.119746	-0.128984	0.276625	0.40561	9.89167	24245.9	23455	-790.897	33975.8	34137	161.195	35523	35640	116.976	3.91594	-165.012	-162.189	2.82282	-165.012	-167.26	-2.2484	-165.012	-165.506	-0.49489
	3.92031	-0.0657439	0.118852	0.184596	-0.0721216	0.0474453	0.119567	-0.12821	0.236213	0.364423	9.9	24229.9	23446	-783.865	33955.5	34147	191.543	35502.7	35643	140.256	3.9226	-163.493	-160.408	3.08448	-163.493	-165.779	-2.28661	-163.493	-163.979	-0.48602
	3.92698	-0.0648499	0.119269	0.184119	-0.0718832	0.0475049	0.119388	-0.127375	0.207126	0.334501	9.90833	24213.8	23415	-798.832	33935.1	34160	224.892	35482.5	35652	169.536	3.92927	-161.877	-158.53	3.34716	-161.877	-164.201	-2.32404	-161.877	-162.354	-0.47659
	3.93365	-0.0640154	0.119567	0.183582	-0.0717044	0.0473857	0.11909	-0.126481	0.18841	0.314891	9.91667	24197.8	23366	-831.78	33914.7	34169	254.265	35462.2	35662	199.84	3.93594	-160.165	-156.554	3.61091	-160.165	-162.526	-2.36064	-160.165	-160.632	-0.46641
	3.94031	-0.0632405	0.119805	0.183046	-0.0716448	0.0472665	0.118911	-0.125587	0.178993	0.30458	9.925	24181.7	23314	-867.748	33894.4	34167	272.613	35441.9	35668	226.119	3.9426	-158.357	-154.481	3.87555	-158.357	-160.753	-2.39641	-158.357	-158.812	-0.4555
	3.94698	-0.0625253	0.119984	0.182509	-0.0715852	0.0469685	0.118554	-0.124693	0.177741	0.302434	9.93333	24165.7	23265	-900.715	33874	34149	274.962	35421.6	35662	240.399	3.94927	-156.452	-152.311	4.14103	-156.452	-158.883	-2.43115	-156.452	-156.896	-0.44364
	3.95365	-0.0618696	0.120044	0.181913	-0.0715852	0.0466108	0.118196	-0.123799	0.183463	0.307262	9.94167	24149.7	23223	-926.663	33853.7	34125	271.335	35401.3	35644	242.703	3.95594	-154.451	-150.044	4.40711	-154.451	-156.916	-2.46483	-154.451	-154.882	-0.43088
	3.96031	-0.0612736	0.120103	0.181377	-0.0717044	0.0461936	0.117898	-0.123084	0.195026	0.31811	9.95	24133.6	23190	-943.631	33833.3	34108	274.684	35381	35624	242.983	3.9626	-152.354	-147.681	4.67348	-152.354	-154.852	-2.49738	-152.354	-152.771	-0.41723
	3.96698	-0.0607371	0.120044	0.180781	-0.0718832	0.0456572	0.11754	-0.122428	0.21106	0.333488	9.95833	24117.6	23165	-952.598	33813	34102	289.032	35360.7	35614	253.262	3.96927	-150.162	-145.222	4.93961	-150.162	-152.69	-2.52861	-150.162	-150.564	-0.40275
	3.97365	-0.0603199	0.119925	0.180244	-0.0721812	0.0451207	0.117302	-0.122011	0.230312	0.352323	9.96667	24101.5	23157	-944.546	33792.6	34104	311.405	35340.4	35617	276.567	3.97594	-147.874	-142.669	5.20492	-147.874	-150.432	-2.55853	-147.874	-148.261	-0.38755
	3.98031	-0.0599623	0.119746	0.179708	-0.0725985	0.0444651	0.117064	-0.121772	0.251412	0.373185	9.975	24085.5	23167	-918.514	33772.2	34112	339.754	35320.2	35623	302.846	3.9826	-145.491	-140.023	5.46849	-145.491	-148.078	-2.58696	-145.491	-145.863	-0.37175
	3.98698	-0.0596642	0.119567	0.179231	-0.0730753	0.0438094	0.116885	-0.121772	0.27293	0.394702	9.98333	24069.5	23180	-889.481	33751.9	34121	369.102	35299.9	35626	326.126	3.98927	-143.015	-137.286	5.72902	-143.015	-145.629	-2.61403	-143.015	-143.371	-0.35572
	3.99365	-0.0594854	0.119328	0.178814	-0.0737309	0.0431538	0.116885	-0.122011	0.293434	0.415444	9.99167	24053.4	23185	-868.429	33731.5	34127	395.475	35279.6	35607	327.43	3.99594	-140.447	-134.461	5.9855	-140.447	-143.087	-2.63971	-140.447	-140.786	-0.33927
	4.00031	-0.0593662	0.11903	0.178397	-0.0744462	0.0424981	0.116944	-0.122428	0.311673	0.434101	10	24037.4	23174	-863.396	33711.2	34129	417.824	35259.3	35555	295.71	4.0026	-137.787	-131.551	6.23649	-137.787	-140.451	-2.66403	-137.787	-138.11	-0.3227
	4.00698	-0.0593662	0.118732	0.178099	-0.0752211	0.0417829	0.117004	-0.123084	0.326395	0.449479	10.0083	24021.4	23144	-877.364	33690.8	34119	428.173	35239	35482	242.989	4.00927	-135.038	-128.558	6.48064	-135.038	-137.725	-2.68673	-135.038	-135.344	-0.30589
	4.01365	-0.0593662	0.118494	0.17786	-0.0761151	0.041008	0.117123	-0.123858	0.336647	0.460505	10.0167	24005.3	23101	-904.312	33670.5	34095	424.546	35218.7	35407	188.293	4.01594	-132.203	-125.486	6.71685	-132.203	-134.911	-2.70766	-132.203	-132.492	-0.28873
	4.02031	-0.0593662	0.118196	0.177562	-0.0770688	0.0402331	0.117302	-0.124812	0.341654	0.466466	10.025	23989.3	23062	-927.279	33650.1	34058	407.894	35198.4	35341	142.573	4.0226	-129.284	-122.34	6.94389	-129.284	-132.01	-2.72655	-129.284	-129.555	-0.27132
	4.02698	-0.0593662	0.117898	0.177264	-0.0780821	0.0393987	0.117481	-0.125825	0.341058	0.466883	10.0333	23973.2	23038	-935.247	33629.8	34010	380.243	35178.1	35290	111.853	4.02927	-126.284	-119.124	7.16096	-126.284	-129.027	-2.74301	-126.284	-126.538	-0.25338
	4.03365	-0.0594258	0.11766	0.177085	-0.079155	0.0385046	0.11766	-0.126839	0.33462	0.461459	10.0417	23957.2	23027	-930.195	33609.4	33962	352.616	35157.8	35250	92.157	4.03594	-123.209	-115.841	7.36755	-123.209	-125.965	-2.75678	-123.209	-123.443	-0.23484
	4.04031	-0.0594258	0.117421	0.176847	-0.0801682	0.0375509	0.117719	-0.127971	0.3227	0.450671	10.05	23941.2	23025	-916.162	33589	33924	334.964	35137.6	35208	70.4367	4.0426	-120.061	-112.497	7.56353	-120.061	-122.828	-2.76745	-120.061	-120.276	-0.21535
	4.04698	-0.0594854	0.117242	0.176728	-0.0812411	0.0365376	0.117779	-0.129104	0.305653	0.434756	10.0583	23925.1	23027	-898.13	33568.7	33901	332.313	35117.3	35149	31.7164	4.04927	-116.845	-109.096	7.7492	-116.845	-119.62	-2.77471	-116.845	-117.04	-0.19485
	4.05365	-0.059545	0.117183	0.176728	-0.082314	0.0354052	0.117719	-0.130296	0.284255	0.41455	10.0667	23909.1	23030	-879.078	33548.3	33891	342.686	35097	35082	-14.9796	4.05594	-113.567	-105.642	7.92515	-113.567	-116.346	-2.77829	-113.567	-113.74	-0.17303
	4.06031	-0.0596046	0.117183	0.176787	-0.0833869	0.0342131	0.1176	-0.131488	0.259459	0.390947	10.075	23893	23034	-859.045	33528	33887	359.035	35076.7	35037	-39.6999	4.0626	-110.231	-102.139	8.09217	-110.231	-113.009	-2.77793	-110.231	-110.381	-0.14979
	4.06698	-0.0597239	0.117362	0.177085	-0.0844002	0.0329018	0.117302	-0.13268	0.232339	0.365019	10.0833	23877	23040	-837.012	33507.6	33877	369.383	35056.4	35026	-30.4202	4.06927	-106.842	-98.5909	8.25119	-106.842	-109.616	-2.77358	-106.842	-106.967	-0.12499
	4.07365	-0.0598431	0.11766	0.177503	-0.0854135	0.0315309	0.116944	-0.133812	0.203848	0.33766	10.0917	23861	23050	-810.961	33487.2	33848	360.756	35036.1	35045	8.8839	4.07594	-103.404	-95.0008	8.40295	-103.404	-106.169	-2.76524	-103.404	-103.502	-0.09852
	4.08031	-0.0600815	0.118077	0.178158	-0.0863075	0.0301003	0.116408	-0.134945	0.175059	0.310004	10.1	23844.9	23065	-779.928	33466.9	33801	334.105	35015.8	35081	65.1636	4.0826	-99.9207	-91.3724	8.54832	-99.9207	-102.674	-2.7529	-99.9207	-99.9909	-0.07021
	4.08698	-0.0603199	0.118673	0.178993	-0.0872016	0.0286698	0.115871	-0.136077	0.146866	0.282943	10.1083	23828.9	23083	-745.895	33446.5	33743	296.453	34995.6	35109	113.443	4.08927	-96.3967	-87.7091	8.68761	-96.3967	-99.1334	-2.73669	-96.3967	-96.4368	-0.04012
	4.09365	-0.0606179	0.119328	0.179946	-0.0879765	0.0271797	0.115156	-0.137091	0.119984	0.257075	10.1167	23812.8	23103	-709.843	33426.2	33682	255.826	34975.3	35099	123.747	4.09594	-92.8356	-84.0143	8.82131	-92.8356	-95.5523	-2.71666	-92.8356	-92.8436	-0.00798
	4.10031	-0.0609756	0.120163	0.181139	-0.0886321	0.0256896	0.114322	-0.138044	0.0949502	0.232995	10.125	23796.8	23117	-679.811	33405.8	33630	224.175	34955	35050	95.0271	4.1026	-89.2409	-80.2918	8.9491	-89.2409	-91.9338	-2.69288	-89.2409	-89.215	0.02593
	4.10698	-0.0612736	0.121057	0.182331	-0.0891685	0.0242591	0.113428	-0.138938	0.0721216	0.21106	10.1333	23780.8	23121	-659.778	33385.5	33595	209.523	34934.7	34977	42.3068	4.10927	-85.6162	-76.5454	9.07081	-85.6162	-88.2815	-2.66534	-85.6162	-85.5546	0.06157
	4.11365	-0.0615716	0.122011	0.183582	-0.0896454	0.0229478	0.112593	-0.139713	0.0516772	0.191391	10.1417	23764.7	23130	-634.726	33365.1	33574	208.896	34914.4	34896	-18.3891	4.11594	-81.965	-72.7791	9.18591	-81.965	-84.599	-2.63393	-81.965	-81.8662	0.09883
	4.12031	-0.06181	0.122905	0.184715	-0.090003	0.0217557	0.111759	-0.140369	0.033617	0.173986	10.15	23748.7	23159	-589.694	33344.8	33561	216.245	34894.1	34821	-73.1094	4.1226	-78.2911	-68.9974	9.29368	-78.2911	-80.8898	-2.59864	-78.2911	-78.1537	0.13745
	4.12698	-0.0620484	0.123799	0.185847	-0.0903606	0.0207424	0.111103	-0.141025	0.0178218	0.158846	10.1583	23732.7	23204	-528.661	33324.4	33557	232.594	34873.8	34759	-114.83	4.12927	-74.5983	-65.2047	9.39357	-74.5983	-77.1577	-2.55937	-74.5983	-74.421	0.17732
	4.13365	-0.0621676	0.124633	0.186801	-0.0907183	0.019908	0.110626	-0.141621	0.00405312	0.145674	10.1667	23716.6	23239	-477.609	33304	33568	263.967	34853.5	34713	-140.526	4.13594	-70.8907	-61.4058	9.48483	-70.8907	-73.4068	-2.51615	-70.8907	-70.6724	0.21822
	4.14031	-0.0622869	0.125289	0.187576	-0.0910759	0.0192523	0.110328	-0.142217	-0.00810623	0.13411	10.175	23700.6	23249	-451.577	33283.7	33596	312.315	34833.2	34693	-140.246	4.1426	-67.1724	-57.6055	9.56691	-67.1724	-69.6412	-2.46876	-67.1724	-66.9124	0.26006
	4.14698	-0.0623465	0.125825	0.188172	-0.0915527	0.0187159	0.110269	-0.142813	-0.0188351	0.123978	10.1833	23684.5	23232	-452.544	33263.3	33628	364.664	34813	34696	-116.966	4.14927	-63.4479	-53.8085	9.63938	-63.4479	-65.8652	-2.41727	-63.4479	-63.1453	0.30261
	4.15365	-0.0623465	0.126243	0.188589	-0.0920892	0.0182986	0.110388	-0.143468	-0.0285506	0.114918	10.1917	23668.5	23194	-474.492	33243	33648	405.037	34792.7	34711	-81.6622	4.15594	-59.7216	-50.0196	9.70209	-59.7216	-62.0831	-2.36142	-59.7216	-59.3758	0.34583
	4.16031	-0.0623465	0.126421	0.188768	-0.0927448	0.0180006	0.110745	-0.144184	-0.0376105	0.106573	10.2	23652.5	23158	-494.459	33222.6	33647	424.385	34772.4	34723	-49.3825	4.1626	-55.998	-46.2433	9.75472	-55.998	-58.2995	-2.30151	-55.998	-55.6086	0.3894
	4.16698	-0.0623465	0.126481	0.188828	-0.0935197	0.0177622	0.111282	-0.144958	-0.046134	0.0988245	10.2083	23636.4	23154	-482.427	33202.3	33611	408.734	34752.1	34721	-31.1028	4.16927	-52.2815	-42.4842	9.79734	-52.2815	-54.5192	-2.23768	-52.2815	-51.8481	0.43345
	4.17365	-0.0623465	0.126362	0.188708	-0.0943542	0.0175238	0.111878	-0.145793	-0.0543594	0.0914335	10.2167	23620.4	23190	-430.375	33181.9	33543	361.107	34731.8	34695	-36.7987	4.17594	-48.5764	-38.7465	9.82987	-48.5764	-50.7466	-2.17015	-48.5764	-48.0986	0.47785
	4.18031	-0.0623465	0.126004	0.188351	-0.0952482	0.017345	0.112593	-0.146747	-0.0623465	0.0844002	10.225	23604.3	23258	-346.342	33161.5	33455	293.456	34711.5	34649	-62.519	4.1826	-44.8872	-35.0346	9.85259	-44.8872	-46.9864	-2.09921	-44.8872	-44.3646	0.52262
	4.18698	-0.0623465	0.125527	0.187874	-0.0961423	0.0171065	0.113249	-0.147641	-0.0702739	0.0773668	10.2333	23588.3	23347	-241.31	33141.2	33357	215.804	34691.2	34612	-79.2393	4.18927	-41.2181	-31.3523	9.86576	-41.2181	-43.2432	-2.02507	-41.2181	-40.6502	0.56785
	4.19365	-0.0624061	0.124931	0.187337	-0.0969768	0.0168681	0.113845	-0.148594	-0.0780225	0.0705719	10.2417	23572.3	23442	-130.258	33120.8	33264	143.177	34670.9	34603	-67.9352	4.19594	-37.5735	-27.7036	9.86988	-37.5735	-39.5213	-1.94788	-37.5735	-36.96	0.61345
	4.20031	-0.0624657	0.124276	0.186741	-0.097692	0.0166893	0.114381	-0.149548	-0.0855923	0.0639558	10.25	23556.2	23530	-26.2252	33100.5	33189	88.5259	34650.7	34614	-36.6555	4.2026	-33.9574	-24.0923	9.86516	-33.9574	-35.8252	-1.86783	-33.9574	-33.298	0.6594
	4.20698	-0.0625253	0.123441	0.185966	-0.0983477	0.0165105	0.114858	-0.150442	-0.092864	0.0575781	10.2583	23540.2	23606	65.8074	33080.1	33131	50.8745	34630.4	34632	1.62418	4.20927	-30.3741	-20.522	9.85205	-30.3741	-32.1592	-1.78516	-30.3741	-29.6684	0.70566
	4.21365	-0.0626445	0.122607	0.185251	-0.0988245	0.0163913	0.115216	-0.151336	-0.0997782	0.051558	10.2667	23524.1	23655	130.859	33059.8	33083	23.2475	34610.1	34644	33.9282	4.21594	-26.8273	-16.9966	9.83072	-26.8273	-28.5274	-1.7001	-26.8273	-26.0751	0.75216
	4.22031	-0.0628233	0.121772	0.184596	-0.0991821	0.0163317	0.115514	-0.152171	-0.106215	0.0459552	10.275	23508.1	23675	166.892	33039.4	33035	-4.40393	34600.7	34644	43.2665	4.2226	-23.3209	-13.5195	9.80132	-23.3209	-24.9338	-1.61297	-23.3209	-22.5222	0.79864
	4.22698	-0.0630021	0.120997	0.184	-0.0993609	0.0163317	0.115693	-0.152946	-0.112176	0.0407696	10.2833	23492.1	23663	170.925	33019.1	32985	-34.0553	34598.1	34632	33.9478	4.22927	-19.8584	-10.0942	9.76425	-19.8584	-21.3822	-1.52379	-19.8584	-19.0136	0.84484
	4.23365	-0.0632405	0.120342	0.183582	-0.0995398	0.0163913	0.115931	-0.153661	-0.11754	0.0361204	10.2917	23476	23614	137.976	32998.7	32935	-63.6823	34595.4	34624	28.6323	4.23594	-16.4433	-6.72346	9.71985	-16.4433	-17.8763	-1.43302	-16.4433	-15.5529	0.89043
	4.24031	-0.0635386	0.119805	0.183344	-0.099659	0.0165701	0.116229	-0.154257	-0.122309	0.0319481	10.3	23460	23545	85.009	32978.3	32889	-89.3337	34592.7	34632	39.3136	4.2426	-13.0786	-3.41016	9.66841	-13.0786	-14.4194	-1.34081	-13.0786	-12.1435	0.93502
	4.24698	-0.0638962	0.119448	0.183344	-0.0997186	0.0167489	0.116467	-0.154853	-0.126481	0.0283718	10.3083	23444	23478	34.0416	32958	32855	-102.985	34590	34650	59.9949	4.24927	-9.76682	-0.1564	9.61042	-9.76682	-11.0146	-1.24782	-9.76682	-8.7887	0.97812
	4.25365	-0.0642538	0.119328	0.183582	-0.0998378	0.0169873	0.116825	-0.15533	-0.130057	0.0252724	10.3167	23427.9	23424	-3.9065	32937.6	32831	-106.612	34587.3	34662	74.6795	4.25594	-6.51038	3.03572	9.5461	-6.51038	-7.66504	-1.15466	-6.51038	-5.49114	1.01924
	4.26031	-0.064671	0.119328	0.184	-0.0998974	0.0172257	0.117123	-0.155687	-0.133038	0.0226498	10.325	23411.9	23397	-14.8739	32917.3	32813	-104.264	34584.6	34662	77.3608	4.2626	-3.3114	6.16479	9.47619	-3.3114	-4.37325	-1.06185	-3.3114	-2.25317	1.05823
	4.26698	-0.0650287	0.119567	0.184596	-0.100017	0.0174642	0.117481	-0.155985	-0.135541	0.0204444	10.3333	23395.8	23400	4.15875	32896.9	32797	-99.9149	34582	34657	75.0421	4.26927	-0.17172	9.2296	9.40132	-0.17172	-1.14155	-0.96983	-0.17172	0.92322	1.09494
	4.27365	-0.0653267	0.119984	0.185311	-0.100136	0.0177026	0.117838	-0.156224	-0.137627	0.0185966	10.3417	23379.8	23416	36.2106	32876.5	32779	-97.5419	34579.3	34654	74.7266	4.27594	2.90698	12.2292	9.32222	2.90698	2.02805	-0.87893	2.90698	4.03631	1.12933
	4.28031	-0.0656247	0.120521	0.186145	-0.100255	0.0178814	0.118136	-0.156403	-0.139356	0.0170469	10.35	23363.8	23429	65.2432	32856.2	32760	-96.1933	34576.6	34664	87.4079	4.2826	5.92339	15.1631	9.23967	5.92339	5.13411	-0.78928	5.92339	7.08497	1.16158
	4.28698	-0.0658035	0.121117	0.18692	-0.100434	0.0180006	0.118434	-0.156462	-0.140786	0.015676	10.3583	23347.7	23433	85.2759	32835.8	32737	-98.8447	34573.9	34694	120.089	4.28927	8.87632	18.0306	9.15426	8.87632	8.17525	-0.70107	8.87632	10.0685	1.19222
	4.29365	-0.0659823	0.121772	0.187755	-0.100613	0.0180602	0.118673	-0.156522	-0.142038	0.0144839	10.3667	23331.7	23437	105.328	32815.5	32699	-116.472	34571.2	34738	166.774	4.29594	11.7649	20.8314	9.06641	11.7649	11.1508	-0.6141	11.7649	12.9865	1.22154
	4.30031	-0.0661016	0.122428	0.188529	-0.100732	0.0180006	0.118732	-0.156581	-0.143111	0.0134706	10.375	23315.6	23447	131.36	32795.1	32641	-154.123	34568.5	34785	216.455	4.3026	14.5886	23.5649	8.97628	14.5886	14.0603	-0.52833	14.5886	15.8389	1.25021
	4.30698	-0.0661612	0.123024	0.189185	-0.100911	0.0178814	0.118792	-0.156641	-0.144124	0.012517	10.3833	23299.6	23459	159.393	32774.8	32573	-201.775	34565.9	34829	263.136	4.30927	17.347	26.2312	8.88419	17.347	16.9035	-0.44352	17.347	18.6255	1.27846
	4.31365	-0.0662804	0.123501	0.189781	-0.101089	0.017643	0.118732	-0.156701	-0.145137	0.0115633	10.3917	23283.6	23470	186.445	32754.4	32507	-247.402	34563.2	34866	302.821	4.31594	20.04	28.8303	8.79031	20.04	19.6804	-0.3596	20.04	21.3466	1.30659
	4.32031	-0.06634	0.123918	0.190258	-0.101268	0.0174046	0.118673	-0.15676	-0.146031	0.0107288	10.4	23267.5	23473	205.477	32734.1	32449	-285.053	34560.5	34896	335.502	4.3226	22.6677	31.3626	8.69494	22.6677	22.3913	-0.27645	22.6677	24.0024	1.33466
	4.32698	-0.0664592	0.124216	0.190675	-0.101447	0.0170469	0.118494	-0.156879	-0.147045	0.00983477	10.4083	23251.5	23462	210.51	32713.7	32401	-312.704	34557.8	34918	360.184	4.32927	25.2305	33.8287	8.59821	25.2305	25.0363	-0.1942	25.2305	26.5932	1.36268
	4.33365	-0.0665784	0.124335	0.190914	-0.101745	0.0166893	0.118434	-0.156999	-0.147998	0.0090003	10.4167	23235.4	23435	199.562	32693.3	32360	-333.331	34555.1	34924	368.868	4.33594	27.7292	36.2295	8.50034	27.7292	27.616	-0.11319	27.7292	29.1196	1.3904
	4.34031	-0.0666976	0.124454	0.191152	-0.101984	0.0163317	0.118315	-0.157058	-0.148952	0.00810623	10.425	23219.4	23388	168.595	32673	32338	-334.983	34552.5	34914	361.549	4.3426	30.1646	38.5662	8.40157	30.1646	30.1306	-0.03403	30.1646	31.5819	1.41728
	4.34698	-0.0668168	0.124454	0.191271	-0.102341	0.0159144	0.118256	-0.157118	-0.149906	0.00721216	10.4333	23203.4	23318	114.627	32652.6	32344	-308.634	34549.8	34893	343.231	4.34927	32.538	40.8401	8.30209	32.538	32.5807	0.04267	32.538	33.9808	1.44285
	4.35365	-0.0668764	0.124454	0.191331	-0.102639	0.0155568	0.118196	-0.157177	-0.150859	0.00631809	10.4417	23187.3	23237	49.6791	32632.3	32384	-248.261	34547.1	34867	319.915	4.35594	34.8506	43.053	8.20237	34.8506	34.9669	0.11635	34.8506	36.3171	1.46651
	4.36031	-0.0668764	0.124454	0.191331	-0.102937	0.0151396	0.118077	-0.157118	-0.151694	0.00542402	10.45	23171.3	23160	-11.2883	32611.9	32466	-145.913	34544.4	34843	298.597	4.3626	37.1037	45.2064	8.10266	37.1037	37.2903	0.18657	37.1037	38.5914	1.48773
	4.36698	-0.0668764	0.124395	0.191271	-0.103235	0.0147223	0.117958	-0.157058	-0.152528	0.00452995	10.4583	23155.3	23094	-61.2557	32591.6	32579	-12.564	34541.7	34826	284.278	4.36927	39.2987	47.3021	8.00336	39.2987	39.5517	0.25297	39.2987	40.805	1.50627
	4.37365	-0.0668764	0.124395	0.191271	-0.103474	0.0143051	0.117779	-0.156939	-0.153303	0.00363588	10.4667	23139.2	23048	-91.2038	32571.2	32687	115.809	34539	34817	277.962	4.37594	41.4372	49.3415	7.90435	41.4372	41.7523	0.31519	41.4372	42.959	1.52188
	4.38031	-0.0668764	0.124335	0.191212	-0.103712	0.0139475	0.11766	-0.15676	-0.153899	0.00286102	10.475	23123.2	23018	-105.171	32550.8	32773	222.158	34536.4	34815	278.644	4.3826	43.5204	51.3262	7.80583	43.5204	43.8937	0.3733	43.5204	45.055	1.53464
	4.38698	-0.0668764	0.124335	0.191212	-0.103891	0.0135303	0.117421	-0.156641	-0.154376	0.00226498	10.4833	23107.1	22988	-119.139	32530.5	32834	303.506	34533.7	34819	285.325	4.38927	45.5499	53.2576	7.70771	45.5499	45.9772	0.4273	45.5499	47.0945	1.54459
	4.39365	-0.066936	0.124216	0.191152	-0.10407	0.0132322	0.117302	-0.156522	-0.154614	0.00190735	10.4917	23091.1	22940	-151.087	32510.1	32879	368.879	34531	34836	305.01	4.39594	47.5271	55.1371	7.61003	47.5271	48.0046	0.4775	47.5271	49.0792	1.55211
	4.40031	-0.0670552	0.124097	0.191152	-0.104189	0.0129342	0.117123	-0.156403	-0.154793	0.00160933	10.5	23075.1	22873	-202.054	32489.8	32916	426.228	34528.3	34872	343.691	4.4026	49.4531	56.9661	7.51299	49.4531	49.9774	0.52428	49.4531	51.0106	1.55753
	4.40698	-0.067234	0.123858	0.191092	-0.104308	0.0126958	0.117004	-0.156343	-0.154734	0.00160933	10.5083	23059	22793	-266.021	32469.4	32954	484.576	34525.6	34920	394.372	4.40927	51.3291	58.7458	7.41672	51.3291	51.8973	0.56821	51.3291	52.8906	1.56152
	4.41365	-0.0674725	0.12356	0.191033	-0.104427	0.012517	0.116944	-0.156343	-0.154555	0.00178814	10.5167	23043	22707	-335.97	32449.1	32994	544.949	34522.9	34970	447.057	4.41594	53.1562	60.4777	7.32147	53.1562	53.7659	0.60975	53.1562	54.7209	1.56474
	4.42031	-0.0677705	0.123203	0.190973	-0.104547	0.0123978	0.116944	-0.156403	-0.154316	0.00208616	10.525	23026.9	22632	-394.937	32428.7	33015	586.298	34520.3	35013	492.738	4.4226	54.9354	62.1629	7.22754	54.9354	55.5849	0.64951	54.9354	56.5034	1.56796
	4.42698	-0.0680089	0.122845	0.190854	-0.104725	0.0122786	0.117004	-0.156522	-0.154018	0.0025034	10.5333	23010.9	22574	-436.904	32408.4	33005	596.647	34517.6	35026	508.419	4.42927	56.668	63.803	7.13498	56.668	57.3558	0.68784	56.668	58.2396	1.5716
	4.43365	-0.0682473	0.122428	0.190675	-0.104845	0.0121593	0.117004	-0.156641	-0.153661	0.00298023	10.5417	22994.9	22538	-456.852	32388	32964	576.02	34514.9	35002	487.104	4.43594	58.3552	65.3993	7.04414	58.3552	59.0802	0.72497	58.3552	59.9311	1.57589
	4.44031	-0.0684261	0.122011	0.190437	-0.104964	0.0119805	0.116944	-0.15676	-0.153363	0.00339746	10.55	22978.8	22525	-453.82	32367.6	32894	526.368	34512.2	34948	435.785	4.4426	59.9983	66.9535	6.95515	59.9983	60.7595	0.76115	59.9983	61.5793	1.58102
	4.44698	-0.0685453	0.121653	0.190198	-0.105143	0.0118017	0.116944	-0.156939	-0.153184	0.00375509	10.5583	22962.8	22532	-430.787	32347.3	32806	458.717	34509.5	34879	369.467	4.44927	61.5989	68.467	6.86812	61.5989	62.3952	0.79632	61.5989	63.1855	1.58655
	4.45365	-0.0686049	0.121355	0.18996	-0.105262	0.0115633	0.116825	-0.156999	-0.153005	0.00399351	10.5667	22946.7	22558	-388.735	32326.9	32723	396.09	34506.8	34810	303.151	4.45594	63.1584	69.9413	6.78289	63.1584	63.9889	0.83047	63.1584	64.7506	1.59222
	4.46031	-0.0686049	0.121117	0.189722	-0.105321	0.0112653	0.116587	-0.157118	-0.153005	0.00411272	10.575	22930.7	22602	-328.703	32306.6	32655	348.438	34504.2	34765	260.832	4.4626	64.6784	71.3777	6.69926	64.6784	65.5417	0.86331	64.6784	66.2759	1.59746
	4.46698	-0.0686049	0.120938	0.189543	-0.105441	0.0109076	0.116348	-0.157118	-0.153124	0.00399351	10.5833	22914.7	22654	-260.67	32286.2	32617	330.787	34501.5	34748	246.514	4.46927	66.1605	72.7776	6.61713	66.1605	67.055	0.89455	66.1605	67.7623	1.60182
	4.47365	-0.0684857	0.120819	0.189304	-0.10556	0.0104904	0.11605	-0.157118	-0.153363	0.00375509	10.5917	22898.6	22708	-190.618	32265.8	32617	351.16	34498.8	34746	247.198	4.47594	67.6062	74.1423	6.53613	67.6062	68.53	0.92381	67.6062	69.2108	1.60462
	4.48031	-0.0683665	0.120699	0.189066	-0.105679	0.0100136	0.115693	-0.156999	-0.153661	0.00333786	10.6	22882.6	22753	-129.586	32245.5	32647	401.509	34496.1	34744	247.88	4.4826	69.017	75.473	6.45602	69.017	69.9677	0.9507	69.017	70.6226	1.60563
	4.48698	-0.0682473	0.12064	0.188887	-0.105798	0.00947714	0.115275	-0.156879	-0.154018	0.00286102	10.6083	22866.6	22778	-88.553	32225.1	32689	463.857	34493.4	34745	251.561	4.48927	70.394	76.7707	6.37674	70.394	71.3692	0.97519	70.394	71.9986	1.60462
	4.49365	-0.0681281	0.12058	0.188708	-0.105977	0.0089407	0.114918	-0.156701	-0.154436	0.00226498	10.6167	22850.5	22777	-73.5011	32204.8	32731	526.23	34490.8	34755	264.245	4.49594	71.7384	78.0364	6.29801	71.7384	72.7355	0.99707	71.7384	73.3401	1.60164
	4.50031	-0.0680089	0.12058	0.188589	-0.106275	0.00834465	0.11462	-0.156522	-0.154853	0.00166893	10.625	22834.5	22748	-86.4685	32184.4	32759	574.579	34488.1	34779	290.927	4.5026	73.0512	79.2711	6.21993	73.0512	74.0678	1.01656	73.0512	74.6483	1.59705
	4.50698	-0.0678897	0.12058	0.18847	-0.106573	0.007689	0.114262	-0.156283	-0.15533	0.000953674	10.6333	22818.4	22692	-126.436	32164.1	32764	599.927	34485.4	34812	326.608	4.50927	74.3334	80.4758	6.14238	74.3334	75.3671	1.03378	74.3334	75.9245	1.59115
	4.51365	-0.0677705	0.12064	0.18841	-0.10699	0.00703335	0.114024	-0.156164	-0.155807	0.000357628	10.6417	22802.4	22625	-177.384	32143.7	32751	607.3	34482.7	34849	366.293	4.51594	75.5856	81.6512	6.06555	75.5856	76.6347	1.04911	75.5856	77.1703	1.58471
	4.52031	-0.0676513	0.120699	0.188351	-0.107467	0.00631809	0.113785	-0.156045	-0.156224	-0.000178814	10.65	22786.4	22564	-222.351	32123.4	32723	599.649	34480	34872	391.974	4.5226	76.8088	82.7984	5.98955	76.8088	77.8717	1.06287	76.8088	78.3867	1.57791
	4.52698	-0.0675917	0.120878	0.18847	-0.107944	0.00554323	0.113487	-0.155985	-0.156641	-0.000655651	10.6583	22770.3	22522	-248.319	32103	32688	584.998	34477.3	34868	390.655	4.52927	78.0039	83.9184	5.91445	78.0039	79.079	1.07509	78.0039	79.5748	1.57088
	4.53365	-0.0675917	0.121117	0.188708	-0.10848	0.00482798	0.113308	-0.156045	-0.156999	-0.000953674	10.6667	22754.3	22520	-234.267	32082.6	32650	567.371	34474.7	34841	366.34	4.53594	79.1718	85.0121	5.84024	79.1718	80.2579	1.08605	79.1718	80.7355	1.56361
	4.54031	-0.0675917	0.121534	0.189126	-0.109017	0.00411272	0.11313	-0.156224	-0.157356	-0.00113249	10.675	22738.2	22558	-180.234	32062.3	32609	546.719	34472	34809	337.021	4.5426	80.3134	86.0806	5.76711	80.3134	81.4091	1.09566	80.3134	81.8692	1.55574
	4.54698	-0.0676513	0.12207	0.189722	-0.109553	0.00345707	0.11301	-0.156462	-0.157714	-0.0012517	10.6833	22722.2	22605	-117.202	32041.9	32565	523.068	34469.3	34783	313.702	4.54927	81.4296	87.1247	5.69505	81.4296	82.5335	1.10394	81.4296	82.9767	1.5471
	4.55365	-0.0677109	0.122786	0.190496	-0.11009	0.00292063	0.11301	-0.156879	-0.158131	-0.0012517	10.6917	22706.1	22633	-73.1497	32021.6	32515	493.441	34466.6	34772	305.387	4.55594	82.5213	88.1453	5.62406	82.5213	83.6319	1.11067	82.5213	84.0586	1.53738
	4.56031	-0.0678897	0.12368	0.191569	-0.110626	0.00244379	0.11307	-0.157356	-0.158489	-0.00113249	10.7	22690.1	22637	-53.1171	32001.2	32455	453.789	34463.9	34778	314.068	4.5626	83.5892	89.1433	5.55408	83.5892	84.705	1.1158	83.5892	85.1155	1.52635
	4.56698	-0.0680089	0.124633	0.192642	-0.111163	0.00214577	0.113308	-0.157893	-0.158846	-0.000953674	10.7083	22674.1	22631	-43.0845	31980.9	32382	401.138	34461.3	34792	330.75	4.56927	84.6341	90.1192	5.48511	84.6341	85.7533	1.11919	84.6341	86.148	1.51383
	4.57365	-0.0681877	0.125766	0.193954	-0.111699	0.00196695	0.113666	-0.158548	-0.159264	-0.000715256	10.7167	22658	22628	-30.0326	31960.5	32294	333.511	34458.6	34803	344.434	4.57594	85.6567	91.0737	5.41699	85.6567	86.7776	1.12093	85.6567	87.1566	1.49989
	4.58031	-0.0683069	0.127017	0.195324	-0.112236	0.00196695	0.114202	-0.159144	-0.159621	-0.000476837	10.725	22642	22642	0	31940.1	32197	256.86	34455.9	34804	348.115	4.5826	86.6575	92.0071	5.34958	86.6575	87.7785	1.12099	86.6575	88.1422	1.48464
	4.58698	-0.0683665	0.128329	0.196695	-0.112772	0.00196695	0.114739	-0.15986	-0.160038	-0.000178814	10.7333	22587.5	22677	89.5127	31919.8	32095	175.208	34453.2	34784	330.797	4.58927	87.6371	92.92	5.28288	87.6371	88.7567	1.11961	87.6371	89.1054	1.4683
	4.59365	-0.0683069	0.1297	0.198007	-0.113249	0.00208616	0.115335	-0.160515	-0.160396	0.000119209	10.7417	22532.9	22710	177.091	31899.4	32001	101.581	34450.5	34739	288.481	4.59594	88.5957	93.8125	5.21684	88.5957	89.7129	1.11723	88.5957	90.0472	1.45149
	4.60031	-0.0680685	0.13119	0.199258	-0.113666	0.00220537	0.115871	-0.161171	-0.160813	0.000357628	10.75	22478.4	22717	238.604	31879.1	31927	47.9298	34447.8	34685	237.163	4.6026	89.5337	94.6853	5.15163	89.5337	90.6481	1.11437	89.5337	90.9682	1.43456
	4.60698	-0.0676513	0.13274	0.200391	-0.113964	0.00232458	0.116289	-0.161767	-0.161171	0.000596046	10.7583	22423.9	22690	266.116	31858.7	31874	15.2784	34445.2	34637	191.844	4.60927	90.4513	95.5386	5.08726	90.4513	91.5629	1.11157	90.4513	91.8694	1.41811
	4.61365	-0.0669956	0.134408	0.201404	-0.114143	0.00244379	0.116587	-0.162303	-0.161588	0.000715256	10.7667	22369.3	22635	265.694	31838.3	31840	1.65141	34442.5	34599	156.528	4.61594	91.349	96.3728	5.02383	91.349	92.4582	1.10924	91.349	92.751	1.40208
	4.62031	-0.0660419	0.136137	0.202179	-0.114262	0.00250339	0.116765	-0.16278	-0.161946	0.000834465	10.775	22314.8	22563	248.207	31818	31818	0	34439.8	34563	123.21	4.6226	92.227	97.1883	4.96131	92.227	93.3346	1.10758	92.227	93.6136	1.38658
	4.62698	-0.0647306	0.138044	0.202775	-0.114202	0.00244379	0.116646	-0.163138	-0.162363	0.00077486	10.7833	22260.3	22494	233.72	31776.9	31801	24.067	34437.1	34523	85.891	4.62927	93.0857	97.9856	4.89986	93.0857	94.1927	1.10703	93.0857	94.4574	1.37168
	4.63365	-0.0630617	0.140071	0.203133	-0.114083	0.00238419	0.116467	-0.163376	-0.16284	0.000536442	10.7917	22205.7	22446	240.298	31735.8	31784	48.1833	34434.4	34468	33.5755	4.63594	93.9256	98.765	4.83942	93.9256	95.0332	1.10763	93.9256	95.2828	1.35725
	4.64031	-0.0610948	0.142217	0.203311	-0.113904	0.00232458	0.116229	-0.163555	-0.163317	0.000238419	10.8	22151.2	22424	272.811	31694.7	31766	71.2504	34431.7	34393	-38.7431	4.6426	94.7469	99.5271	4.78017	94.7469	95.8565	1.1096	94.7469	96.0903	1.34337
	4.64698	-0.058651	0.144541	0.203192	-0.113666	0.00220537	0.115871	-0.163615	-0.163794	-0.000178814	10.8083	22096.7	22434	337.324	31653.7	31749	95.3174	34429.1	34308	-121.062	4.64927	95.5502	100.272	4.72206	95.5502	96.6632	1.11294	95.5502	96.8802	1.32996
	4.65365	-0.0558496	0.147104	0.202954	-0.113487	0.00202656	0.115514	-0.163615	-0.16433	-0.000715256	10.8167	22042.1	22472	429.902	31612.6	31734	121.434	34426.4	34228	-198.377	4.65594	96.3358	101.001	4.66525	96.3358	97.4536	1.11782	96.3358	97.6529	1.31708
	4.66031	-0.0526309	0.149846	0.202477	-0.113308	0.00184774	0.115156	-0.163496	-0.164807	-0.0013113	10.825	21987.6	22522	534.414	31571.5	31722	150.501	34423.7	34159	-264.696	4.6626	97.1041	101.714	4.60977	97.1041	98.2281	1.12403	97.1041	98.4088	1.30469
	4.66698	-0.048995	0.152767	0.201762	-0.113249	0.00166893	0.114918	-0.163376	-0.165224	-0.00184774	10.8333	21933.1	22574	640.927	31530.4	31714	183.568	34421	34109	-312.015	4.66927	97.8557	102.411	4.55546	97.8557	98.9869	1.13123	97.8557	99.1484	1.29276
	4.67365	-0.0449419	0.155985	0.200927	-0.113189	0.00143051	0.11462	-0.163257	-0.165582	-0.00232458	10.8417	21878.5	22627	748.505	31489.3	31711	221.684	34418.3	34078	-340.33	4.67594	98.5913	103.094	4.50229	98.5913	99.7303	1.13898	98.5913	99.8726	1.28126
	4.68031	-0.0405312	0.159442	0.199974	-0.113249	0.0012517	0.114501	-0.163138	-0.16588	-0.00274181	10.85	21824	22684	860.018	31448.2	31714	265.751	34415.6	34065	-350.649	4.6826	99.3117	103.762	4.4502	99.3117	100.459	1.14685	99.3117	100.582	1.27023
	4.68698	-0.0357032	0.163078	0.198781	-0.113308	0.00107288	0.114381	-0.163078	-0.166118	-0.00303984	10.8583	21769.5	22742	972.531	31407.2	31724	316.818	34413	34071	-341.968	4.68927	100.018	104.417	4.399	100.018	101.172	1.154	100.018	101.277	1.25944
	4.69365	-0.0305176	0.166953	0.19747	-0.113428	0.00089407	0.114322	-0.163019	-0.166237	-0.00321865	10.8667	21714.9	22785	1070.11	31366.1	31738	371.934	34410.3	34089	-321.283	4.69594	100.71	105.058	4.34857	100.71	101.87	1.15996	100.71	101.959	1.24865
	4.70031	-0.0249743	0.171006	0.19598	-0.113487	0.00077486	0.114262	-0.163078	-0.166297	-0.00321865	10.875	21660.4	22804	1143.62	31325	31754	429.001	34407.6	34113	-294.602	4.7026	101.389	105.688	4.29904	101.389	102.553	1.16408	101.389	102.627	1.23763
	4.70698	-0.0192523	0.175178	0.19443	-0.113606	0.000715256	0.114322	-0.163198	-0.166297	-0.00309944	10.8833	21605.9	22791	1185.13	31283.9	31769	485.069	34404.9	34136	-268.92	4.70927	102.057	106.307	4.25011	102.057	103.223	1.16593	102.057	103.283	1.22607
	4.71365	-0.0132918	0.17941	0.192702	-0.113666	0.00077486	0.114441	-0.163376	-0.166237	-0.00286102	10.8917	21551.3	22742	1190.71	31242.8	31777	534.185	34402.2	34158	-244.236	4.71594	102.713	106.914	4.20165	102.713	103.878	1.16521	102.713	103.926	1.21385
	4.72031	-0.00721216	0.183642	0.190854	-0.113785	0.00089407	0.114679	-0.163615	-0.166118	-0.0025034	10.9	21496.8	22666	1169.23	31201.7	31777	575.252	34399.6	34182	-217.554	4.7226	103.358	107.511	4.15355	103.358	104.52	1.162	103.358	104.558	1.2008
	4.72698	-0.00107288	0.187814	0.188887	-0.113845	0.00107288	0.114918	-0.163853	-0.165999	-0.00214577	10.9083	21442.3	22569	1126.74	31160.7	31767	606.319	34396.9	34207	-189.873	4.72927	103.992	108.098	4.10592	103.992	105.149	1.15668	103.992	105.179	1.18696
	4.73365	0.00494719	0.191927	0.18698	-0.113904	0.00137091	0.115275	-0.164151	-0.16588	-0.00172853	10.9167	21387.7	22460	1072.32	31119.6	31747	627.435	34394.2	34234	-160.189	4.73594	104.616	108.674	4.05884	104.616	105.766	1.14995	104.616	105.788	1.17266
	4.74031	0.010848	0.19592	0.185072	-0.114083	0.00172854	0.115812	-0.164449	-0.165701	-0.0012517	10.925	21333.2	22362	1028.83	31078.5	31723	644.502	34391.5	34262	-129.507	4.7426	105.229	109.241	4.01235	105.229	106.371	1.14256	105.229	106.387	1.15794
	4.74698	0.0165701	0.199735	0.183165	-0.114202	0.00208616	0.116289	-0.164688	-0.165582	-0.00089407	10.9333	21278.7	22288	1009.34	31037.4	31698	660.569	34388.8	34285	-103.826	4.74927	105.831	109.797	3.96645	105.831	106.966	1.13535	105.831	106.974	1.1431
	4.75365	0.0219345	0.203371	0.181437	-0.114441	0.00244379	0.116885	-0.164926	-0.165462	-0.000536442	10.9417	21224.1	22253	1028.92	30996.3	31680	683.686	34386.1	34303	-83.1415	4.75594	106.423	110.343	3.92092	106.423	107.551	1.12886	106.423	107.55	1.12796
	4.76031	0.0270009	0.206828	0.179827	-0.114679	0.00280142	0.117481	-0.165164	-0.165403	-0.000238419	10.95	21169.6	22271	1101.43	30955.2	31676	720.753	34383.5	34313	-70.4602	4.7626	107.004	110.879	3.87543	107.004	108.127	1.12355	107.004	108.116	1.11258
	4.76698	0.0316501	0.210166	0.178516	-0.114977	0.00309944	0.118077	-0.165343	-0.165403	-5.96046e-05	10.9583	21115.1	22341	1225.95	30914.2	31691	776.82	34380.8	34315	-65.7789	4.76927	107.575	111.405	3.82966	107.575	108.695	1.11967	107.575	108.672	1.09684
	4.77365	0.0358224	0.213325	0.177503	-0.115216	0.00327825	0.118494	-0.165522	-0.165522	0	10.9667	21060.5	22458	1397.52	30873.1	31734	860.936	34378.1	34313	-65.0943	4.77594	108.137	111.92	3.78311	108.137	109.254	1.11711	108.137	109.217	1.08022
	4.78031	0.0395775	0.216365	0.176787	-0.115454	0.00339747	0.118852	-0.165701	-0.165761	-5.96046e-05	10.975	21006	22618	1612.04	30832	31803	971.003	34375.4	34311	-64.413	4.7826	108.69	112.425	3.73543	108.69	109.806	1.11562	108.69	109.752	1.06252
	4.78698	0.0429153	0.219226	0.176311	-0.115693	0.00345707	0.11915	-0.16588	-0.166118	-0.000238419	10.9833	20951.5	22791	1839.55	30790.9	31872	1081.07	34372.7	34314	-58.7317	4.78927	109.235	112.921	3.68649	109.235	110.349	1.11497	109.235	110.278	1.04338
	4.79365	0.045836	0.221968	0.176132	-0.115871	0.00339747	0.119269	-0.166118	-0.166595	-0.000476837	10.9917	20896.9	22959	2062.13	30749.8	31915	1165.19	34370	34322	-48.0472	4.79594	109.771	113.407	3.63606	109.771	110.886	1.11479	109.771	110.794	1.02276
	4.80031	0.048399	0.224531	0.176132	-0.115991	0.00327825	0.119269	-0.166357	-0.167072	-0.000715256	11	20842.4	23109	2266.64	30708.7	31927	1218.25	34367.4	34335	-32.3658	4.8026	110.301	113.885	3.58427	110.301	111.415	1.11479	110.301	111.301	1.00058
	4.80698	0.0506639	0.226915	0.176251	-0.11605	0.00309944	0.11915	-0.166595	-0.167668	-0.00107288	11.0083	20787.8	23224	2436.15	30667.7	31916	1248.32	34364.7	34349	-15.6845	4.80927	110.823	114.354	3.53133	110.823	111.937	1.11472	110.823	111.8	0.97728
	4.81365	0.0526905	0.22912	0.17643	-0.11611	0.00292063	0.11903	-0.166833	-0.168264	-0.00143051	11.0167	20733.3	23307	2573.73	30626.6	31890	1263.44	34362	34362	0	4.81594	111.338	114.815	3.47775	111.338	112.452	1.11461	111.338	112.291	0.95314
	4.82031	0.0544786	0.231147	0.176668	-0.116169	0.00268221	0.118852	-0.167131	-0.1688	-0.00166893	11.025	20678.8	23366	2687.24	30585.5	31854	1268.5	34324.2	34370	45.7809	4.8226	111.845	115.269	3.42417	111.845	112.96	1.11461	111.845	112.774	0.92882
	4.82698	0.0562072	0.232935	0.176728	-0.116289	0.00244379	0.118732	-0.16737	-0.169337	-0.00196695	11.0333	20624.2	23411	2786.76	30544.4	31810	1265.57	34286.4	34366	79.5619	4.82927	112.346	115.717	3.37106	112.346	113.461	1.11467	112.346	113.25	0.90462
	4.83365	0.0578165	0.234604	0.176787	-0.116408	0.00226498	0.118673	-0.167608	-0.169694	-0.00208616	11.0417	20569.7	23443	2873.33	30503.3	31750	1246.69	34248.6	34346	97.3882	4.83594	112.839	116.158	3.31921	112.839	113.954	1.11497	112.839	113.72	0.88114
	4.84031	0.0593066	0.236034	0.176728	-0.116527	0.00208616	0.118613	-0.167787	-0.170052	-0.00226498	11.05	20515.2	23461	2945.85	30462.2	31661	1198.75	34210.8	34306	95.1692	4.8426	113.325	116.594	3.26889	113.325	114.441	1.11568	113.325	114.184	0.85866
	4.84698	0.0607967	0.237286	0.176489	-0.116706	0.00196695	0.118673	-0.167966	-0.170231	-0.00226498	11.0583	20460.6	23473	3012.36	30421.2	31548	1126.82	34173	34244	70.9501	4.84927	113.804	117.025	3.22056	113.804	114.921	1.11681	113.804	114.642	0.83739
	4.85365	0.0621676	0.238299	0.176132	-0.116885	0.00184774	0.118732	-0.167966	-0.17041	-0.00244379	11.0667	20406.1	23496	3089.94	30380.1	31437	1056.94	34135.2	34171	35.7764	4.85594	114.277	117.451	3.17424	114.277	115.395	1.11854	114.277	115.094	0.8176
	4.86031	0.0635386	0.239015	0.175476	-0.117064	0.00166893	0.118732	-0.167966	-0.170469	-0.0025034	11.075	20351.5	23540	3188.45	30339	31342	1003	34097.4	34113	15.5574	4.8626	114.742	117.872	3.1296	114.742	115.863	1.12069	114.742	115.541	0.799
	4.86698	0.0648499	0.239432	0.174582	-0.117302	0.00154972	0.118852	-0.167787	-0.170529	-0.00274181	11.0833	20297	23610	3312.96	30297.9	31275	977.072	34059.7	34078	18.3383	4.86927	115.202	118.288	3.08651	115.202	116.325	1.12331	115.202	115.983	0.78154
	4.87365	0.0661016	0.239491	0.17339	-0.117481	0.00143051	0.118911	-0.167608	-0.170588	-0.00298023	11.0917	20242.5	23708	3465.54	30256.8	31241	984.188	34021.8	34072	50.1646	4.87594	115.656	118.7	3.04467	115.656	116.782	1.12659	115.656	116.421	0.76515
	4.88031	0.0671744	0.239193	0.172019	-0.117719	0.0012517	0.118971	-0.16737	-0.170588	-0.00321865	11.1	20187.9	23820	3632.05	30215.7	31239	1023.25	33984.1	34091	106.946	4.8826	116.104	119.108	3.00365	116.104	117.234	1.13034	116.104	116.853	0.74941
	4.88698	0.0681281	0.238478	0.17035	-0.117898	0.00113249	0.11903	-0.167012	-0.170648	-0.00363588	11.1083	20133.4	23924	3790.57	30174.7	31271	1096.32	33946.3	34129	182.727	4.88927	116.547	119.511	2.96348	116.547	117.682	1.13481	116.547	117.282	0.73445
	4.89365	0.068903	0.237346	0.168443	-0.118077	0.000953674	0.11903	-0.166655	-0.170708	-0.00405312	11.1167	20078.9	24014	3935.14	30133.6	31334	1200.44	33908.4	34179	270.553	4.89594	116.986	119.909	2.92379	116.986	118.125	1.13994	116.986	117.706	0.72002
	4.90031	0.0693798	0.235796	0.166416	-0.118256	0.000715256	0.118971	-0.166297	-0.170827	-0.00452995	11.125	20024.3	24091	4066.66	30092.5	31417	1324.51	33870.7	34239	368.334	4.9026	117.419	120.304	2.88457	117.419	118.565	1.1459	117.419	118.125	0.70626
	4.90698	0.069499	0.233889	0.16439	-0.118434	0.000536442	0.118971	-0.165999	-0.170946	-0.00494719	11.1333	19969.8	24163	4193.17	30051.4	31514	1462.57	33832.9	34311	478.115	4.90927	117.848	120.694	2.84552	117.848	119.001	1.15239	117.848	118.541	0.69278
	4.91365	0.0690818	0.231624	0.162542	-0.118554	0.000298023	0.118852	-0.165761	-0.171065	-0.00530481	11.1417	19915.3	24231	4315.75	30010.3	31619	1608.69	33795.1	34398	602.941	4.91594	118.274	121.081	2.80673	118.274	119.433	1.15914	118.274	118.953	0.67938
	4.92031	0.0681877	0.228941	0.160754	-0.118673	0	0.118673	-0.165582	-0.171125	-0.00554323	11.15	19860.7	24294	4433.26	29969.2	31731	1761.76	33757.3	34477	719.722	4.9226	118.696	121.464	2.76804	118.696	119.861	1.16574	118.696	119.361	0.66572
	4.92698	0.066638	0.225961	0.159323	-0.118673	-0.000238419	0.118434	-0.165582	-0.171185	-0.00560284	11.1583	19806.2	24351	4544.77	29928.2	31850	1921.82	33719.5	34527	807.503	4.92927	119.114	121.843	2.72948	119.114	120.286	1.17207	119.114	119.766	0.65172
	4.93365	0.064373	0.222683	0.15831	-0.118673	-0.000536442	0.118136	-0.165582	-0.171185	-0.00560284	11.1667	19751.6	24397	4645.35	29887.1	31969	2081.94	33681.7	34543	861.329	4.93594	119.529	122.22	2.69103	119.529	120.707	1.17773	119.529	120.166	0.63723
	4.94031	0.0613928	0.219047	0.157654	-0.118554	-0.00089407	0.11766	-0.165701	-0.171065	-0.00536442	11.175	19697.1	24429	4731.86	29846	32087	2241.01	33643.9	34521	877.11	4.9426	119.942	122.594	2.65265	119.942	121.124	1.18262	119.942	120.564	0.62216
	4.94698	0.0576377	0.215232	0.157595	-0.118434	-0.0012517	0.117183	-0.16588	-0.170887	-0.00500679	11.1833	19642.6	24434	4791.38	29804.9	32192	2387.07	33606.1	34470	863.891	4.94927	120.351	122.965	2.61415	120.351	121.538	1.18667	120.351	120.958	0.60648
	4.95365	0.0531673	0.21112	0.157952	-0.118256	-0.00160932	0.116646	-0.166059	-0.170648	-0.00458956	11.1917	19588	24403	4814.96	29763.8	32273	2509.19	33568.3	34420	851.717	4.95594	120.758	123.334	2.57546	120.758	121.948	1.18989	120.758	121.349	0.59015
	4.96031	0.0480413	0.206769	0.158727	-0.118077	-0.00202656	0.11605	-0.166237	-0.17041	-0.00417233	11.2	19533.5	24340	4806.47	29722.7	32326	2603.26	33530.5	34394	863.498	4.9626	121.163	123.7	2.53665	121.163	122.356	1.19245	121.163	121.736	0.57322
	4.96698	0.0423789	0.202239	0.15986	-0.117958	-0.00250339	0.115454	-0.166416	-0.170171	-0.00375509	11.2083	19479	24253	4773.98	29681.7	32346	2664.32	33492.7	34386	893.279	4.96927	121.565	124.063	2.49786	121.565	122.76	1.1946	121.565	122.121	0.55606
	4.97365	0.0361204	0.197589	0.161469	-0.117838	-0.00292063	0.114918	-0.166535	-0.169933	-0.00339746	11.2167	19424.4	24160	4735.56	29640.6	32335	2694.44	33454.9	34383	928.106	4.97594	121.964	124.423	2.45911	121.964	123.161	1.19674	121.964	122.503	0.53876
	4.98031	0.0295639	0.192821	0.163257	-0.117838	-0.00333786	0.114501	-0.166535	-0.169754	-0.00321865	11.225	19369.9	24100	4730.07	29599.5	32310	2710.51	33417.1	34375	957.887	4.9826	122.36	124.781	2.42043	122.36	123.559	1.19919	122.36	122.882	0.52178
	4.98698	0.0226498	0.187993	0.165343	-0.117898	-0.00375509	0.114143	-0.166476	-0.169635	-0.00315905	11.2333	19315.4	24098	4782.58	29558.4	32281	2722.57	33379.3	34362	982.668	4.98927	122.753	125.135	2.38204	122.753	123.955	1.20217	122.753	123.258	0.50527
	4.99365	0.0156164	0.183284	0.167668	-0.118017	-0.00411272	0.113904	-0.166416	-0.169694	-0.00327826	11.2417	19260.8	24162	4901.16	29517.3	32256	2738.69	33341.5	34349	1007.49	4.99594	123.143	125.487	2.34383	123.143	124.349	1.2058	123.143	123.632	0.48941
	5.00031	0.00846386	0.178635	0.170171	-0.118196	-0.00452995	0.113666	-0.166237	-0.169814	-0.00357628	11.25	19206.3	24295	5088.68	29476.2	32238	2761.76	33303.7	34353	1049.27	5.0026	123.53	125.836	2.30599	123.53	124.74	1.21009	123.53	124.004	0.47433
	5.00698	0.0013113	0.174105	0.172794	-0.118434	-0.00488758	0.113547	-0.166118	-0.170112	-0.00399351	11.2583	19151.8	24483	5331.19	29435.2	32226	2790.82	33265.9	34387	1121.06	5.00927	123.914	126.182	2.26832	123.914	125.129	1.21481	123.914	124.374	0.46009
	5.01365	-0.00578165	0.169873	0.175655	-0.118673	-0.00524521	0.113428	-0.165939	-0.170529	-0.00458956	11.2667	19097.2	24704	5606.77	29394.1	32218	2823.94	33228.1	34443	1214.88	5.01594	124.295	126.526	2.23077	124.295	125.515	1.21981	124.295	124.742	0.44668
	5.02031	-0.0126958	0.16582	0.178516	-0.118911	-0.00560284	0.113308	-0.16582	-0.171006	-0.0051856	11.275	19042.7	24946	5903.28	29353	32212	2859.01	33190.3	34495	1304.66	5.0226	124.674	126.868	2.19327	124.674	125.899	1.22482	124.674	125.108	0.4341
	5.02698	-0.0193715	0.162065	0.181437	-0.11915	-0.00596046	0.113189	-0.165761	-0.171542	-0.00578165	11.2833	18988.2	25173	6184.79	29311.9	32208	2896.07	33152.6	34529	1376.44	5.02927	125.051	127.207	2.15584	125.051	126.281	1.22976	125.051	125.473	0.42236
	5.03365	-0.0257492	0.158608	0.184357	-0.119328	-0.00625849	0.11307	-0.165761	-0.172138	-0.0063777	11.2917	18933.6	25364	6430.37	29270.8	32209	2938.19	33114.7	34544	1429.27	5.03594	125.426	127.544	2.11828	125.426	126.66	1.23429	125.426	125.837	0.41115
	5.04031	-0.0318289	0.155449	0.187278	-0.119448	-0.00655651	0.112891	-0.16582	-0.172734	-0.00691414	11.3	18879.1	25516	6636.88	29229.7	32214	2984.26	33076.9	34542	1465.05	5.0426	125.799	127.88	2.0808	125.799	127.037	1.23829	125.799	126.199	0.40054
	5.04698	-0.0374913	0.152588	0.190079	-0.119567	-0.00679493	0.112772	-0.165999	-0.17333	-0.00733137	11.3083	18824.6	25631	6806.4	29188.7	32219	3030.32	33039.2	34540	1500.83	5.04927	126.17	128.214	2.04354	126.17	127.412	1.24144	126.17	126.561	0.39035
	5.05365	-0.0427365	0.150025	0.192761	-0.119627	-0.00691414	0.112712	-0.166237	-0.173807	-0.00756979	11.3167	18770	25725	6954.97	29147.6	32226	3078.44	33001.3	34556	1554.66	5.05594	126.54	128.547	2.00677	126.54	127.784	1.24383	126.54	126.921	0.38069
	5.06031	-0.0475049	0.14776	0.195265	-0.119746	-0.00697374	0.112772	-0.166535	-0.174224	-0.007689	11.325	18715.5	25817	7101.49	29106.5	32251	3144.51	32963.6	34595	1631.44	5.0626	126.908	128.879	1.97047	126.908	128.153	1.24532	126.908	127.279	0.37134
	5.06698	-0.0519156	0.145733	0.197649	-0.119805	-0.00691414	0.112891	-0.166833	-0.174582	-0.0077486	11.3333	18661	25920	7259	29065.4	32306	3240.58	32925.8	34652	1726.22	5.06927	127.275	129.21	1.93483	127.275	128.521	1.24603	127.275	127.637	0.3621
	5.07365	-0.0558496	0.143945	0.199795	-0.119925	-0.00679493	0.11313	-0.167191	-0.17482	-0.00762939	11.3417	18606.4	26029	7422.58	29024.3	32392	3367.69	32888	34721	1833.05	5.07594	127.641	129.541	1.89984	127.641	128.887	1.24598	127.641	127.994	0.35274
	5.08031	-0.0593662	0.142336	0.201702	-0.120044	-0.00649691	0.113547	-0.167549	-0.17494	-0.00739098	11.35	18551.9	26137	7585.09	28983.2	32508	3524.76	32850.2	34797	1946.83	5.0826	128.006	129.872	1.86533	128.006	129.251	1.24508	128.006	128.349	0.34302
	5.08698	-0.0625253	0.140965	0.20349	-0.120223	-0.00613928	0.114083	-0.167906	-0.17494	-0.00703335	11.3583	18497.4	26236	7738.6	28942.2	32645	3702.83	32812.4	34875	2062.61	5.08927	128.371	130.202	1.83106	128.371	129.614	1.24323	128.371	128.703	0.33259
	5.09365	-0.0653863	0.139773	0.205159	-0.120401	-0.00578165	0.11462	-0.168264	-0.17488	-0.00661612	11.3667	18442.8	26315	7872.18	28901.1	32782	3880.94	32774.6	34961	2186.43	5.09594	128.735	130.532	1.79685	128.735	129.976	1.24038	128.735	129.057	0.32127
	5.10031	-0.0679493	0.1387	0.206649	-0.12058	-0.00536442	0.115216	-0.168502	-0.174761	-0.00625849	11.375	18388.3	26372	7983.69	28860	32910	4050.01	32736.8	35066	2329.22	5.1026	129.1	130.862	1.76221	129.1	130.336	1.2365	129.1	129.408	0.30869
	5.10698	-0.0702143	0.137746	0.207961	-0.120699	-0.00494719	0.115752	-0.168681	-0.174522	-0.00584126	11.3833	18333.8	26403	8069.21	28818.9	33008	4189.08	32699	35197	2498	5.10927	129.464	131.191	1.72693	129.464	130.696	1.23173	129.464	129.759	0.29469
	5.11365	-0.0722408	0.136971	0.209212	-0.120819	-0.00458956	0.116229	-0.1688	-0.174284	-0.00548363	11.3917	18279.2	26401	8121.78	28777.8	33062	4284.19	32661.2	35341	2679.82	5.11594	129.829	131.519	1.69051	129.829	131.055	1.22619	129.829	130.108	0.27913
	5.12031	-0.074029	0.136316	0.210345	-0.120878	-0.00429153	0.116587	-0.16886	-0.174046	-0.0051856	11.4	18224.7	26363	8138.3	28736.7	33078	4341.26	32623.4	35488	2864.6	5.1226	130.194	131.847	1.65302	130.194	131.414	1.21999	130.194	130.456	0.26214
	5.12698	-0.0755787	0.13572	0.211298	-0.120819	-0.00405312	0.116765	-0.16886	-0.173748	-0.00488758	11.4083	18170.2	26274	8103.81	28695.7	33075	4379.33	32585.6	35620	3034.38	5.12927	130.558	132.173	1.61445	130.558	131.772	1.21319	130.558	130.803	0.2442
	5.13365	-0.0769496	0.135243	0.212193	-0.120699	-0.00393391	0.116765	-0.1688	-0.17345	-0.00464916	11.4167	18115.6	26135	8019.39	28654.6	33069	4414.44	32547.8	35711	3163.21	5.13594	130.923	132.499	1.57529	130.923	132.129	1.20598	130.923	131.149	0.2259
	5.14031	-0.0781417	0.134766	0.212908	-0.120461	-0.00393391	0.116527	-0.168741	-0.173151	-0.00441074	11.425	18061.1	25957	7895.9	28613.5	33073	4459.51	32510	35759	3248.99	5.1426	131.288	132.824	1.53596	131.288	132.486	1.19847	131.288	131.496	0.2079
	5.14698	-0.0792146	0.134408	0.213623	-0.120163	-0.00393391	0.116229	-0.168622	-0.172913	-0.00429153	11.4333	18006.6	25748	7741.41	28572.4	33093	4520.58	32472.2	35760	3287.77	5.14927	131.652	133.148	1.49685	131.652	132.842	1.19072	131.652	131.842	0.19068
	5.15365	-0.080049	0.133991	0.21404	-0.119805	-0.00405312	0.115752	-0.168502	-0.172615	-0.00411272	11.4417	17952	25529	7576.99	28531.3	33116	4584.69	32434.4	35716	3281.6	5.15594	132.015	133.473	1.45847	132.015	133.198	1.18291	132.015	132.19	0.17482
	5.16031	-0.0808239	0.133574	0.214398	-0.119388	-0.00417233	0.115216	-0.168324	-0.172377	-0.00405312	11.45	17897.5	25320	7422.5	28490.2	33127	4636.76	32396.6	35640	3243.38	5.1626	132.378	133.799	1.42116	132.378	133.553	1.17511	132.378	132.538	0.16058
	5.16698	-0.0814795	0.133157	0.214636	-0.118911	-0.00435114	0.11456	-0.168145	-0.172079	-0.00393391	11.4583	17843	25134	7291.02	28449.2	33121	4671.83	32358.8	35538	3179.16	5.16927	132.74	134.125	1.38509	132.74	133.907	1.16724	132.74	132.888	0.14806
	5.17365	-0.082016	0.13274	0.214756	-0.118434	-0.00452995	0.113904	-0.167847	-0.171721	-0.0038743	11.4667	17788.4	25002	7213.6	28408.1	33100	4691.94	32321	35420	3098.99	5.17594	133.103	134.453	1.35052	133.103	134.262	1.15919	133.103	133.24	0.13727
	5.18031	-0.0824928	0.132263	0.214756	-0.117898	-0.00476837	0.11313	-0.167549	-0.171304	-0.00375509	11.475	17733.9	24928	7194.11	28367	33068	4701.01	32283.2	35296	3012.77	5.1826	133.465	134.783	1.31744	133.465	134.616	1.15073	133.465	133.593	0.12791
	5.18698	-0.0829101	0.131726	0.214636	-0.117421	-0.00494719	0.112474	-0.167131	-0.170827	-0.00369549	11.4833	17679.4	24899	7219.62	28325.9	33027	4701.08	32245.5	35168	2922.55	5.18927	133.828	135.114	1.2858	133.828	134.97	1.14197	133.828	133.948	0.11963
	5.19365	-0.0832081	0.13119	0.214398	-0.116885	-0.005126	0.111759	-0.166714	-0.17035	-0.00363588	11.4917	17624.8	24898	7273.2	28284.8	32978	4693.19	32207.6	35040	2832.38	5.19594	134.192	135.447	1.25533	134.192	135.325	1.13279	134.192	134.304	0.11206
	5.20031	-0.0835657	0.130713	0.214279	-0.116408	-0.00530481	0.111103	-0.166178	-0.169754	-0.00357628	11.5	17570.3	24897	7326.71	28243.7	32917	4673.26	32169.8	34909	2739.16	5.2026	134.557	135.782	1.22595	134.557	135.68	1.12331	134.557	134.661	0.10473
	5.20698	-0.0838637	0.130177	0.21404	-0.115931	-0.00536442	0.110567	-0.165582	-0.169158	-0.00357628	11.5083	17515.8	24864	7348.22	28202.7	32839	4636.33	32132.1	34785	2652.94	5.20927	134.923	136.12	1.19746	134.923	136.036	1.11354	134.923	135.02	0.09728
	5.21365	-0.0841618	0.129759	0.213921	-0.115454	-0.00542402	0.11003	-0.164986	-0.168502	-0.00351667	11.5167	17461.2	24789	7327.8	28161.6	32742	4580.44	32094.2	34682	2587.76	5.21594	135.29	136.46	1.16969	135.29	136.394	1.10341	135.29	135.38	0.08947
	5.22031	-0.0844598	0.129402	0.213861	-0.115097	-0.00536442	0.109732	-0.16439	-0.167847	-0.00345707	11.525	17406.7	24681	7274.32	28120.5	32636	4515.51	32056.5	34605	2548.55	5.2226	135.66	136.803	1.14268	135.66	136.753	1.09279	135.66	135.741	0.08106
	5.22698	-0.084877	0.129104	0.213981	-0.114739	-0.0051856	0.109553	-0.163794	-0.167191	-0.00339746	11.5333	17352.2	24546	7193.83	28079.4	32528	4448.58	32018.7	34560	2541.33	5.22927	136.032	137.148	1.11639	136.032	137.113	1.08176	136.032	136.104	0.07218
	5.23365	-0.0853539	0.128865	0.214219	-0.114441	-0.00494719	0.109494	-0.163198	-0.166595	-0.00339746	11.5417	17297.6	24400	7102.41	28038.3	32429	4390.69	31980.8	34547	2566.15	5.23594	136.405	137.496	1.09071	136.405	137.475	1.0702	136.405	136.468	0.06265
	5.24031	-0.0859499	0.128686	0.214636	-0.114143	-0.00464916	0.109494	-0.162601	-0.165999	-0.00339746	11.55	17243.1	24254	7010.92	27997.2	32349	4351.76	31943.1	34552	2608.93	5.2426	136.78	137.846	1.06555	136.78	137.838	1.05822	136.78	136.833	0.05263
	5.24698	-0.0866055	0.128567	0.215173	-0.113845	-0.00429153	0.109553	-0.162125	-0.165462	-0.00333786	11.5583	17188.6	24109	6920.43	27956.2	32285	4328.83	31905.3	34561	2655.71	5.24927	137.158	138.198	1.04082	137.158	138.203	1.0457	137.158	137.2	0.04202
	5.25365	-0.0873804	0.128448	0.215828	-0.113606	-0.0038743	0.109732	-0.161648	-0.164986	-0.00333786	11.5667	17134	23973	6839.01	27915.1	32224	4308.94	31867.5	34565	2697.54	5.25594	137.537	138.553	1.01626	137.537	138.57	1.03253	137.537	137.568	0.03076
	5.26031	-0.0881553	0.128388	0.216544	-0.113368	-0.00339747	0.109971	-0.161171	-0.164568	-0.00339746	11.575	17079.5	23842	6762.52	27874	32156	4282.01	31829.7	34563	2733.32	5.2626	137.919	138.91	0.9917	137.919	138.937	1.01852	137.919	137.937	0.01866
	5.26698	-0.0889301	0.12821	0.21714	-0.11313	-0.00298023	0.110149	-0.160813	-0.164211	-0.00339746	11.5833	17025	23724	6699.04	27832.9	32083	4250.08	31791.9	34555	2763.1	5.26927	138.303	139.27	0.96697	138.303	139.306	1.00345	138.303	138.309	0.00566
	5.27365	-0.089705	0.128031	0.217736	-0.112832	-0.00250339	0.110328	-0.160456	-0.163853	-0.00339746	11.5917	16970.4	23617	6646.61	27791.8	32010	4218.2	31754.1	34547	2792.93	5.27594	138.69	139.631	0.94157	138.69	139.677	0.98723	138.69	138.681	-0.00835
	5.28031	-0.0904202	0.127792	0.218213	-0.112534	-0.00202656	0.110507	-0.160158	-0.163615	-0.00345707	11.6	16915.9	23524	6608.13	27750.7	31943	4192.26	31716.3	34542	2825.71	5.2826	139.08	139.995	0.91553	139.08	140.05	0.96995	139.08	139.056	-0.02336
	5.28698	-0.0910759	0.127494	0.21857	-0.112236	-0.00160932	0.110626	-0.159919	-0.163496	-0.00357628	11.6083	16861.4	23449	6587.64	27709.7	31889	4179.33	31678.5	34537	2858.49	5.28927	139.473	140.361	0.88859	139.473	140.424	0.95153	139.473	139.433	-0.03951
	5.29365	-0.0916123	0.127077	0.218689	-0.111878	-0.00119209	0.110686	-0.15974	-0.163436	-0.00369549	11.6167	16806.8	23387	6580.22	27668.6	31844	4175.45	31640.7	34523	2882.32	5.29594	139.869	140.73	0.86069	139.869	140.801	0.93192	139.869	139.812	-0.05704
	5.30031	-0.0921488	0.1266	0.218749	-0.11158	-0.00077486	0.110805	-0.159562	-0.163436	-0.0038743	11.625	16752.3	23334	6581.73	27627.5	31791	4163.51	31602.9	34497	2894.1	5.3026	140.27	141.102	0.83202	140.27	141.181	0.91124	140.27	140.194	-0.07575
	5.30698	-0.0926256	0.126064	0.218689	-0.111282	-0.000417233	0.110865	-0.159442	-0.163496	-0.00405312	11.6333	16697.8	23283	6585.24	27586.4	31714	4127.58	31565.1	34449	2883.88	5.30927	140.675	141.478	0.80269	140.675	141.565	0.88948	140.675	140.58	-0.09555
	5.31365	-0.0929832	0.125468	0.218451	-0.111043	0	0.111043	-0.159383	-0.163674	-0.00429153	11.6417	16643.2	23225	6581.82	27545.3	31614	4068.7	31527.3	34377	2849.71	5.31594	141.085	141.858	0.77301	141.085	141.951	0.86671	141.085	140.968	-0.11623
	5.32031	-0.0932813	0.124812	0.218093	-0.110865	0.000417233	0.111282	-0.159323	-0.163913	-0.00458956	11.65	16588.7	23149	6560.33	27504.2	31502	3997.76	31489.5	34285	2795.49	5.3226	141.498	142.242	0.74339	141.498	142.341	0.84317	141.498	141.361	-0.13733
	5.32698	-0.0935793	0.124097	0.217676	-0.110745	0.000834465	0.11158	-0.159323	-0.164151	-0.00482798	11.6583	16534.2	23057	6522.85	27463.2	31387	3923.83	31451.7	34178	2726.27	5.32927	141.916	142.63	0.71412	141.916	142.735	0.8192	141.916	141.757	-0.15831
	5.33365	-0.0937581	0.123382	0.21714	-0.110626	0.00137091	0.111997	-0.159264	-0.16439	-0.005126	11.6667	16479.6	22964	6484.42	27422.1	31292	3869.95	31413.9	34064	2650.09	5.33594	142.337	143.023	0.68569	142.337	143.132	0.79495	142.337	142.158	-0.17893
	5.34031	-0.0938773	0.122607	0.216484	-0.110626	0.00190735	0.112534	-0.159204	-0.164628	-0.00542402	11.675	16425.1	22880	6454.94	27381	31220	3839.01	31376.1	33956	2579.87	5.3426	142.762	143.421	0.65828	142.762	143.533	0.77051	142.762	142.563	-0.19896
	5.34698	-0.0939965	0.121891	0.215888	-0.110567	0.00250339	0.11307	-0.159025	-0.164807	-0.00578165	11.6833	16370.6	22818	6447.45	27339.9	31176	3836.08	31338.3	33854	2515.66	5.34927	143.191	143.823	0.63217	143.191	143.937	0.74607	143.191	142.973	-0.21803
	5.35365	-0.0940561	0.121236	0.215292	-0.110567	0.00309944	0.113666	-0.158846	-0.164926	-0.00607967	11.6917	16316	22784	6468.03	27298.8	31159	3860.2	31300.5	33764	2463.48	5.35594	143.623	144.231	0.60743	143.623	144.345	0.72158	143.623	143.387	-0.23627
	5.36031	-0.0941157	0.12064	0.214756	-0.110507	0.0038147	0.114322	-0.158548	-0.164866	-0.00631809	11.7	16261.5	22772	6510.54	27257.7	31161	3903.26	31262.7	33686	2423.26	5.3626	144.059	144.643	0.584	144.059	144.756	0.69707	144.059	143.805	-0.25356
	5.36698	-0.0941753	0.120103	0.214279	-0.110447	0.00452995	0.114977	-0.158191	-0.164688	-0.00649691	11.7083	16206.9	22767	6560.05	27216.7	31165	3948.33	31225	33615	2390.04	5.36927	144.497	145.059	0.56172	144.497	145.17	0.6727	144.497	144.227	-0.27012
	5.37365	-0.0943542	0.119686	0.21404	-0.110269	0.00536442	0.115633	-0.157773	-0.16439	-0.00661612	11.7167	16152.4	22760	6607.63	27175.6	31163	3987.45	31187.1	33544	2356.87	5.37594	144.94	145.48	0.54037	144.94	145.588	0.64838	144.94	144.654	-0.2864
	5.38031	-0.0945926	0.119388	0.213981	-0.11009	0.00613928	0.116229	-0.157237	-0.163913	-0.00667572	11.725	16097.9	22743	6645.14	27134.5	31147	4012.51	31149.3	33469	2319.65	5.3826	145.387	145.906	0.51969	145.387	146.011	0.62424	145.387	145.084	-0.30285
	5.38698	-0.0948906	0.119209	0.2141	-0.109792	0.00697374	0.116765	-0.156701	-0.163317	-0.00661612	11.7333	16043.3	22710	6666.66	27093.4	31114	4020.58	31111.6	33393	2281.43	5.38927	145.837	146.337	0.49936	145.837	146.438	0.60021	145.837	145.517	-0.32002
	5.39365	-0.0951886	0.11909	0.214279	-0.109434	0.00780821	0.117242	-0.156045	-0.162661	-0.00661612	11.7417	15988.8	22665	6676.24	27052.3	31074	4021.7	31073.7	33313	2239.26	5.39594	146.293	146.772	0.47911	146.293	146.869	0.57644	146.293	145.955	-0.33819
	5.40031	-0.0956059	0.11915	0.214756	-0.109017	0.00858307	0.1176	-0.155449	-0.161827	-0.0063777	11.75	15934.3	22608	6673.75	27011.2	31036	4024.76	31036	33228	2192.04	5.4026	146.753	147.212	0.45884	146.753	147.306	0.55307	146.753	146.395	-0.35774
	5.40698	-0.0959635	0.119269	0.215232	-0.1086	0.00935793	0.117958	-0.154793	-0.160992	-0.00619888	11.7583	15879.7	22540	6660.26	26970.2	31002	4031.83	30998.2	33132	2133.82	5.40927	147.218	147.656	0.43851	147.218	147.748	0.53036	147.218	146.839	-0.37849
	5.41365	-0.0962615	0.119507	0.215769	-0.108182	0.0100732	0.118256	-0.154078	-0.160098	-0.00602007	11.7667	15825.2	22463	6637.84	26929.1	30973	4043.95	30960.4	33029	2068.65	5.41594	147.687	148.106	0.41824	147.687	148.196	0.50854	147.687	147.287	-0.40049
	5.42031	-0.0965595	0.119746	0.216305	-0.107706	0.0107884	0.118494	-0.153422	-0.159204	-0.00578165	11.775	15770.6	22373	6602.35	26888	30944	4056.01	30922.6	32932	2009.43	5.4226	148.161	148.559	0.39828	148.161	148.649	0.48781	148.161	147.738	-0.42349
	5.42698	-0.0966787	0.120044	0.216722	-0.107229	0.0114441	0.118673	-0.152767	-0.15837	-0.00560284	11.7833	15716.1	22268	6551.86	26846.9	30908	4061.08	30884.8	32846	1961.21	5.42927	148.639	149.018	0.37879	148.639	149.107	0.46796	148.639	148.191	-0.44751
	5.43365	-0.0967979	0.120401	0.217199	-0.106633	0.0120997	0.118732	-0.152111	-0.157654	-0.00554323	11.7917	15661.6	22143	6481.44	26805.8	30859	4053.2	30847	32780	1933.03	5.43594	149.121	149.481	0.35995	149.121	149.57	0.449	149.121	148.649	-0.47213
	5.44031	-0.0967383	0.120819	0.217557	-0.105977	0.0126958	0.118673	-0.151515	-0.156939	-0.00542402	11.8	15607	22012	6404.95	26764.7	30800	4035.27	30809.2	32738	1928.82	5.4426	149.607	149.949	0.34213	149.607	150.038	0.43101	149.607	149.11	-0.4971
	5.44698	-0.0966787	0.121236	0.217915	-0.105262	0.0133514	0.118613	-0.150859	-0.156283	-0.00542402	11.8083	15552.5	21898	6345.47	26723.7	30744	4020.33	30771.4	32716	1944.6	5.44927	150.096	150.422	0.32544	150.096	150.51	0.41377	150.096	149.574	-0.52214
	5.45365	-0.0964999	0.121653	0.218153	-0.104427	0.0139475	0.118375	-0.150263	-0.155687	-0.00542402	11.8167	15498	21808	6310.05	26682.6	30692	4009.45	30733.6	32708	1974.42	5.45594	150.589	150.899	0.31018	150.589	150.986	0.39738	150.589	150.042	-0.54693
	5.46031	-0.0962615	0.12213	0.218391	-0.103533	0.0146627	0.118196	-0.149667	-0.155151	-0.00548363	11.825	15443.4	21731	6287.56	26641.5	30636	3994.52	30695.8	32710	2014.2	5.4626	151.085	151.382	0.29659	151.085	151.467	0.38164	151.085	150.514	-0.57114
	5.46698	-0.0960231	0.122547	0.21857	-0.10252	0.015378	0.117898	-0.149071	-0.154614	-0.00554323	11.8333	15388.9	21654	6265.07	26600.4	30566	3965.58	30658	32715	2056.98	5.46927	151.586	151.87	0.28443	151.586	151.952	0.36627	151.586	150.991	-0.59486
	5.47365	-0.0957847	0.122964	0.218749	-0.101507	0.0161529	0.11766	-0.148416	-0.154078	-0.00566244	11.8417	15334.4	21569	6234.65	26559.3	30479	3919.7	30620.2	32719	2098.81	5.47594	152.09	152.363	0.27365	152.09	152.441	0.35102	152.09	151.472	-0.6181
	5.48031	-0.0954866	0.123382	0.218868	-0.100434	0.0169873	0.117421	-0.1477	-0.153482	-0.00578165	11.85	15279.8	21472	6192.16	26518.2	30379	3860.77	30582.4	32709	2126.59	5.4826	152.598	152.862	0.26369	152.598	152.934	0.33575	152.598	151.957	-0.64093
	5.48698	-0.0951886	0.123799	0.218987	-0.0993013	0.017941	0.117242	-0.146866	-0.152886	-0.00602007	11.8583	15225.3	21367	6141.67	26477.2	30273	3795.83	30544.6	32675	2130.37	5.48927	153.111	153.365	0.25451	153.111	153.431	0.32056	153.111	152.448	-0.66322
	5.49365	-0.0948906	0.124156	0.219047	-0.0982285	0.0189543	0.117183	-0.145972	-0.152171	-0.00619888	11.8667	15170.7	21277	6106.25	26436.1	30185	3748.95	30506.8	32621	2114.2	5.49594	153.628	153.874	0.24605	153.628	153.933	0.30554	153.628	152.943	-0.68479
	5.50031	-0.0945926	0.124514	0.219107	-0.0971556	0.0201464	0.117302	-0.144899	-0.151455	-0.00655651	11.875	15116.2	21207	6090.77	26395	30124	3729.02	30469	32557	2087.98	5.5026	154.149	154.387	0.238	154.149	154.44	0.29057	154.149	153.443	-0.7059
	5.50698	-0.0942349	0.124931	0.219166	-0.0961423	0.0213981	0.11754	-0.143707	-0.150561	-0.00685453	11.8833	15061.7	21152	6090.28	26353.9	30088	3734.08	30431.2	32492	2060.76	5.50927	154.675	154.905	0.23019	154.675	154.95	0.27555	154.675	153.948	-0.72658
	5.51365	-0.0938177	0.125408	0.219226	-0.0951886	0.0228286	0.118017	-0.142395	-0.149608	-0.00721216	11.8917	15007.1	21102	6094.86	26312.8	30068	3755.2	30393.4	32432	2038.59	5.51594	155.204	155.427	0.22239	155.204	155.465	0.2603	155.204	154.457	-0.7472
	5.52031	-0.0934005	0.125945	0.219345	-0.0942945	0.0243783	0.118673	-0.140905	-0.148594	-0.007689	11.9	14952.6	21054	6101.37	26271.7	30051	3779.27	30355.6	32378	2022.37	5.5226	155.739	155.953	0.21446	155.739	155.983	0.2448	155.739	154.971	-0.76788
	5.52698	-0.0929236	0.12666	0.219584	-0.0933409	0.0260472	0.119388	-0.139356	-0.147402	-0.00804663	11.9083	14898.1	21007	6108.88	26230.7	30021	3790.33	30317.9	32317	1999.15	5.52927	156.277	156.483	0.20653	156.277	156.506	0.22912	156.277	155.488	-0.7888
	5.53365	-0.0923872	0.127435	0.219822	-0.0924468	0.0278354	0.120282	-0.137746	-0.146091	-0.00834465	11.9167	14843.5	20963	6119.46	26189.5	29972	3782.45	30280	32227	1946.98	5.53594	156.818	157.017	0.19878	156.818	157.032	0.21351	156.818	156.008	-0.81003
	5.54031	-0.0917912	0.128388	0.22018	-0.0915527	0.0296235	0.121176	-0.136077	-0.144601	-0.00852346	11.925	14789	20917	6127.97	26148.5	29900	3751.52	30242.2	32102	1859.76	5.5426	157.363	157.554	0.19151	157.363	157.561	0.198	157.363	156.531	-0.83155
	5.54698	-0.0911355	0.129461	0.220597	-0.0906587	0.0314713	0.12213	-0.134468	-0.143051	-0.00858307	11.9333	14734.5	20867	6132.49	26107.4	29803	3695.58	30204.5	31951	1746.54	5.54927	157.911	158.096	0.18496	157.911	158.094	0.18275	157.911	157.058	-0.8533
	5.55365	-0.0904799	0.130594	0.221074	-0.0896454	0.0333786	0.123024	-0.132918	-0.141382	-0.00846386	11.9417	14679.9	20813	6133.06	26066.3	29700	3633.7	30166.6	31781	1614.36	5.55594	158.462	158.641	0.17899	158.462	158.63	0.16773	158.462	157.587	-0.8753
	5.56031	-0.0897646	0.131786	0.22155	-0.0886321	0.0352263	0.123858	-0.131369	-0.139654	-0.00828505	11.95	14625.4	20758	6132.58	26025.2	29612	3586.77	30128.9	31618	1489.14	5.5626	159.016	159.19	0.17381	159.016	159.169	0.15313	159.016	158.119	-0.8974
	5.56698	-0.0890493	0.133038	0.222087	-0.08744	0.0370145	0.124454	-0.129938	-0.137746	-0.00780821	11.9583	14570.9	20704	6133.09	25984.2	29548	3563.83	30091.1	31481	1389.93	5.56927	159.573	159.743	0.16951	159.573	159.712	0.13923	159.573	158.654	-0.91923
	5.57365	-0.0883937	0.134289	0.222683	-0.0861287	0.0388026	0.124931	-0.128567	-0.135839	-0.00727177	11.9667	14516.3	20657	6140.67	25943	29513	3569.95	30053.2	31372	1318.75	5.57594	160.133	160.3	0.16624	160.133	160.259	0.12619	160.133	159.193	-0.94044
	5.58031	-0.0877976	0.135541	0.223339	-0.0846982	0.0405908	0.125289	-0.127316	-0.133872	-0.00655651	11.975	14461.8	20617	6155.18	25902	29503	3601.02	30015.5	31291	1275.53	5.5826	160.696	160.861	0.16421	160.696	160.81	0.1139	160.696	159.736	-0.96095
	5.58698	-0.0872016	0.136793	0.223994	-0.0830889	0.0422597	0.125349	-0.126123	-0.131845	-0.00572205	11.9833	14407.3	20579	6171.69	25860.9	29494	3633.08	29977.7	31226	1248.31	5.58927	161.263	161.426	0.16338	161.263	161.365	0.10216	161.263	160.282	-0.98067
	5.59365	-0.0867248	0.138104	0.224829	-0.0814199	0.0439286	0.125349	-0.124931	-0.129879	-0.00494719	11.9917	14352.7	20539	6186.27	25819.8	29460	3640.2	29939.9	31160	1220.14	5.59594	161.832	161.996	0.16362	161.832	161.923	0.09048	161.832	160.832	-0.99992
	5.60031	-0.0862479	0.139415	0.225663	-0.0796318	0.0455379	0.12517	-0.123739	-0.127912	-0.00417233	12	14298.2	20495	6196.78	25778.7	29398	3619.27	29902.1	31082	1179.92	5.6026	162.405	162.57	0.16481	162.405	162.484	0.0785	162.405	161.386	-1.01888
	5.60698	-0.0857115	0.140786	0.226498	-0.0778437	0.0471473	0.124991	-0.122607	-0.125945	-0.00333786	12.0083	14243.7	20445	6201.3	25737.7	29322	3584.34	29864.3	30995	1130.7	5.60927	162.981	163.148	0.16702	162.981	163.047	0.06587	162.981	161.943	-1.03771
	5.61365	-0.0852346	0.142217	0.227451	-0.0759363	0.0487566	0.124693	-0.121355	-0.123978	-0.0026226	12.0167	14189.1	20390	6200.87	25696.5	29237	3540.45	29826.5	30914	1087.53	5.61594	163.56	163.73	0.17012	163.56	163.612	0.05228	163.56	162.503	-1.05679
	5.62031	-0.0846982	0.143766	0.228465	-0.0740886	0.0503659	0.124454	-0.120103	-0.12207	-0.00196695	12.025	14134.6	20327	6192.39	25655.5	29150	3494.52	29788.7	30845	1056.31	5.6226	164.141	164.315	0.17398	164.141	164.179	0.03743	164.141	163.065	-1.0764
	5.62698	-0.0840425	0.145376	0.229418	-0.0722408	0.0519156	0.124156	-0.118732	-0.120163	-0.00143051	12.0333	14080.1	20255	6174.9	25614.4	29060	3445.59	29750.9	30799	1048.09	5.62927	164.725	164.903	0.17875	164.725	164.746	0.0214	164.725	163.628	-1.09637
	5.63365	-0.0832677	0.147104	0.230372	-0.0704527	0.0535846	0.124037	-0.117242	-0.118375	-0.00113249	12.0417	14025.5	20184	6158.48	25573.3	28963	3389.7	29713.1	30778	1064.92	5.63594	165.31	165.494	0.18424	165.31	165.314	0.00429	165.31	164.193	-1.11687
	5.64031	-0.0824332	0.148833	0.231266	-0.0687242	0.0552535	0.123978	-0.115693	-0.116587	-0.00089407	12.05	13971	20122	6150.99	25532.2	28856	3323.77	29675.3	30766	1090.7	5.6426	165.895	166.086	0.19032	165.895	165.882	-0.01359	165.895	164.758	-1.13761
	5.64698	-0.0814795	0.150621	0.2321	-0.0669956	0.056982	0.123978	-0.113964	-0.114858	-0.00089407	12.0583	13916.5	20068	6151.5	25491.2	28745	3253.84	29637.5	30747	1109.48	5.64927	166.482	166.679	0.19712	166.482	166.45	-0.03153	166.482	165.323	-1.15823
	5.65365	-0.0804067	0.152409	0.232816	-0.0653267	0.0587702	0.124097	-0.112176	-0.113249	-0.00107288	12.0667	13861.9	20008	6146.08	25450	28655	3204.95	29599.7	30717	1117.3	5.65594	167.068	167.272	0.20462	167.068	167.019	-0.04906	167.068	165.889	-1.17845
	5.66031	-0.0793338	0.154138	0.233471	-0.0637174	0.0606775	0.124395	-0.110269	-0.111699	-0.00143051	12.075	13807.4	19930	6122.59	25409	28595	3186.02	29561.9	30681	1119.09	5.6626	167.654	167.867	0.21291	167.654	167.588	-0.06574	167.654	166.456	-1.19793
	5.66698	-0.0782013	0.155807	0.234008	-0.062108	0.0626445	0.124753	-0.108242	-0.110209	-0.00196695	12.0833	13752.9	19832	6079.11	25367.9	28554	3186.09	29524.1	30640	1115.87	5.66927	168.239	168.461	0.22203	168.239	168.158	-0.0813	168.239	167.022	-1.21647
	5.67365	-0.0770688	0.157475	0.234544	-0.0604987	0.064671	0.12517	-0.106215	-0.108838	-0.0026226	12.0917	13698.3	19711	6012.69	25322.8	28518	3195.23	29486.3	30590	1103.69	5.67594	168.823	169.055	0.23216	168.823	168.728	-0.09548	168.823	167.59	-1.23369
	5.68031	-0.0759363	0.159085	0.235021	-0.0588894	0.0667572	0.125647	-0.104129	-0.107527	-0.00339746	12.1	13643.8	19584	5940.2	25276.1	28477	3200.89	29448.5	30526	1077.47	5.6826	169.407	169.65	0.24337	169.407	169.299	-0.10824	169.407	168.157	-1.24961
	5.68698	-0.0748634	0.160635	0.235498	-0.0572205	0.0687838	0.126004	-0.101984	-0.106275	-0.00429153	12.1083	13589.3	19480	5890.71	25229.4	28426	3196.55	29410.7	30456	1045.25	5.68927	169.99	170.246	0.25571	169.99	169.87	-0.11956	169.99	168.726	-1.26403
	5.69365	-0.0737906	0.162184	0.235975	-0.0554919	0.0708103	0.126302	-0.0998378	-0.105023	-0.0051856	12.1167	13534.7	19401	5866.29	25182.7	28368	3185.27	29372.9	30396	1023.08	5.69594	170.572	170.841	0.2693	170.572	170.442	-0.1294	170.572	169.295	-1.27685
	5.70031	-0.0727773	0.163615	0.236392	-0.0537634	0.0727773	0.126541	-0.0976324	-0.103712	-0.00607967	12.125	13480.2	19335	5854.8	25136.1	28306	3169.93	29327	30351	1024	5.7026	171.153	171.436	0.28396	171.153	171.015	-0.13798	171.153	169.864	-1.28817
	5.70698	-0.071764	0.165045	0.236809	-0.0519156	0.074625	0.126541	-0.0954866	-0.10246	-0.00697374	12.1333	13425.7	19265	5839.31	25089.4	28243	3153.59	29269.9	30317	1047.06	5.70927	171.732	172.032	0.29963	171.732	171.587	-0.14538	171.732	170.434	-1.29813
	5.71365	-0.0707507	0.166416	0.237167	-0.0500679	0.0764132	0.126481	-0.0932217	-0.101149	-0.00792742	12.1417	13371.1	19186	5814.89	25042.7	28182	3139.31	29212.8	30287	1074.18	5.71594	172.311	172.627	0.31596	172.311	172.159	-0.15169	172.311	171.004	-1.30665
	5.72031	-0.069797	0.167787	0.237584	-0.0481009	0.0780821	0.126183	-0.0909567	-0.0997782	-0.00882149	12.15	13316.6	19096	5779.41	24996	28130	3133.97	29155.8	30249	1093.24	5.7226	172.888	173.22	0.33266	172.888	172.731	-0.15699	172.888	171.574	-1.31404
	5.72698	-0.0688434	0.169039	0.237882	-0.0460744	0.0796318	0.125706	-0.0886917	-0.0982881	-0.00959635	12.1583	13262.1	18999	5736.92	24949.4	28102	3152.63	29098.7	30190	1091.3	5.72927	173.463	173.812	0.34922	173.463	173.302	-0.16135	173.463	172.142	-1.32042
	5.73365	-0.0678897	0.170231	0.238121	-0.0439882	0.0811815	0.12517	-0.0864267	-0.0967979	-0.0103712	12.1667	13207.5	18905	5697.5	24902.6	28146	3243.35	29041.6	30114	1072.42	5.73594	174.036	174.402	0.36514	174.036	173.872	-0.16486	174.036	172.71	-1.32602
	5.74031	-0.0668764	0.171363	0.23824	-0.0418425	0.0826716	0.124514	-0.0841022	-0.0952482	-0.0111461	12.175	13153	18813	5660.01	24856	28394	3538.01	28984.5	30029	1044.48	5.7426	174.608	174.988	0.37986	174.608	174.44	-0.16797	174.608	173.277	-1.33139
	5.74698	-0.0658631	0.172436	0.238299	-0.0396967	0.0841618	0.123858	-0.0817776	-0.0936389	-0.0118613	12.1833	13098.5	18720	5621.52	24809.3	29564	4754.68	28927.5	29941	1013.54	5.74927	175.179	175.572	0.39315	175.179	175.007	-0.17113	175.179	173.842	-1.33664
	5.75365	-0.0648499	0.17339	0.23824	-0.0375509	0.0856519	0.123203	-0.079453	-0.0920892	-0.0126362	12.1917	13043.9	18621	5577.1	24762.6	32549	7786.39	28870.3	29861	990.661	5.75594	175.747	176.152	0.40483	175.747	175.572	-0.17482	175.747	174.405	-1.34188
	5.76031	-0.0638366	0.174224	0.238061	-0.0354052	0.0870824	0.122488	-0.0770688	-0.0904799	-0.013411	12.2	12989.4	18516	5526.61	24715.9	40224	15508.1	28813.3	29797	983.718	5.7626	176.314	176.729	0.41478	176.314	176.134	-0.17959	176.314	174.967	-1.34713
	5.76698	-0.0628233	0.17494	0.237763	-0.033319	0.0885129	0.121832	-0.0747442	-0.0888705	-0.0141263	12.2083	12934.9	18412	5477.13	24669.3	57860	33190.7	28756.2	29782	1025.78	5.76927	176.879	177.302	0.42337	176.879	176.694	-0.18549	176.879	175.527	-1.35213
	5.77365	-0.06181	0.175595	0.237405	-0.0312328	0.0898242	0.121057	-0.0724196	-0.0872612	-0.0148416	12.2167	12880.3	18308	5427.7	24622.6	89837	65214.4	28699.1	29870	1170.9	5.77594	177.442	177.873	0.43094	177.442	177.249	-0.19247	177.442	176.085	-1.35649
	5.78031	-0.0608563	0.176132	0.236988	-0.0292659	0.0909567	0.120223	-0.0700355	-0.0856519	-0.0156164	12.225	12825.8	18197	5371.22	24575.9	143220	118644	28642	30163	1520.96	5.7826	178.002	178.44	0.43822	178.002	177.801	-0.20021	178.002	176.642	-1.35964
	5.78698	-0.0599623	0.176489	0.236452	-0.0272989	0.09197	0.119269	-0.0677705	-0.0840425	-0.0162721	12.2333	12771.3	18072	5300.73	24529.2	224406	199877	28585	30920	2335.01	5.78927	178.558	179.004	0.4459	178.558	178.35	-0.20808	178.558	177.197	-1.36113
	5.79365	-0.059247	0.176787	0.236034	-0.0253916	0.0927448	0.118136	-0.0654459	-0.0823736	-0.0169277	12.2417	12716.7	17933	5216.31	24482.5	329682	305199	28527.9	32377	3849.14	5.79594	179.111	179.565	0.45466	179.111	178.895	-0.21553	179.111	177.75	-1.36042
	5.80031	-0.0587106	0.176847	0.235558	-0.0236034	0.0932217	0.116825	-0.0631809	-0.0806451	-0.0174642	12.25	12662.2	17779	5116.82	24435.9	455065	430629	28470.8	34989	6518.2	5.8026	179.658	180.123	0.46498	179.658	179.436	-0.22184	179.658	178.301	-1.35696
	5.80698	-0.0584722	0.176787	0.23526	-0.0218153	0.0934601	0.115275	-0.0609756	-0.0788569	-0.0178814	12.2583	12607.7	17619	5011.33	24389.2	592189	567800	28413.7	39291	10877.3	5.80927	180.201	180.678	0.47719	180.201	179.975	-0.2262	180.201	178.85	-1.35041
	5.81365	-0.0584722	0.176489	0.234962	-0.0200272	0.0934005	0.113428	-0.0588298	-0.0770092	-0.0181794	12.2667	12553.1	17467	4913.91	24342.5	719104	694762	28356.6	45388	17031.4	5.81594	180.738	181.229	0.49133	180.738	180.51	-0.2281	180.738	179.397	-1.34074
	5.82031	-0.0588894	0.176013	0.234902	-0.0182986	0.0931025	0.111401	-0.0567436	-0.0751019	-0.0183582	12.275	12498.6	17328	4829.42	24295.8	826914	802618	28299.6	53244	24944.4	5.8226	181.269	181.776	0.50718	181.269	181.041	-0.22745	181.269	179.941	-1.32835
	5.82698	-0.0596642	0.175238	0.234902	-0.0165701	0.0924468	0.109017	-0.0547767	-0.0730753	-0.0182986	12.2833	12444.1	17213	4768.94	24249.2	901541	877292	28242.5	62684	34441.5	5.82927	181.795	182.319	0.52441	181.795	181.57	-0.22411	181.795	180.481	-1.31344
	5.83365	-0.0608563	0.174224	0.235081	-0.0148416	0.0915527	0.106394	-0.0528097	-0.0710487	-0.018239	12.2917	12389.5	17127	4737.51	24202.4	934680	910478	28185.4	72210	44024.6	5.83594	182.315	182.857	0.54246	182.315	182.096	-0.21869	182.315	181.018	-1.2967
	5.84031	-0.0624657	0.172913	0.235379	-0.013113	0.0903606	0.103474	-0.050962	-0.0689626	-0.0180006	12.3	12335	17064	4729.03	24155.8	929135	904979	28128.3	80966	52837.7	5.8426	182.83	183.391	0.5607	182.83	182.619	-0.21159	182.83	181.552	-1.2784
	5.84698	-0.0644326	0.171363	0.235796	-0.0112653	0.0888109	0.100076	-0.0491142	-0.0668764	-0.0177622	12.3083	12280.5	17014	4733.54	24109.1	889390	865281	28071.3	87808	59736.7	5.84927	183.341	183.92	0.57871	183.341	183.138	-0.20349	183.341	182.083	-1.25891
	5.85365	-0.0668168	0.169516	0.236332	-0.00947714	0.0869036	0.0963807	-0.0473261	-0.0648499	-0.0175238	12.3167	12225.9	16970	4744.12	24062.4	821894	797832	28014.1	91554	63539.9	5.85594	183.848	184.444	0.59581	183.848	183.653	-0.19503	183.848	182.61	-1.23864
	5.86031	-0.0695586	0.16737	0.236928	-0.00756979	0.0846386	0.0922084	-0.0454783	-0.0628233	-0.017345	12.325	12171.4	16930	4758.63	24015.7	740316	716300	27957.1	92135	64177.9	5.8626	184.351	184.963	0.61191	184.351	184.165	-0.18668	184.351	183.134	-1.21778
	5.86698	-0.0725985	0.164986	0.237584	-0.00560284	0.082016	0.0876188	-0.0436902	-0.0609159	-0.0172257	12.3333	12116.9	16892	4775.14	23969.1	651149	627180	27900	89818	61918	5.86927	184.851	185.478	0.62674	184.851	184.672	-0.17899	184.851	183.654	-1.19656
	5.87365	-0.0759363	0.162482	0.238419	-0.00357628	0.0790358	0.082612	-0.0419021	-0.0590682	-0.0171661	12.3417	12062.3	16862	4799.72	23922.4	562796	538874	27842.9	84995	57152.1	5.87594	185.347	185.987	0.64033	185.347	185.175	-0.17238	185.347	184.172	-1.17499
	5.88031	-0.0793934	0.15974	0.239134	-0.00154972	0.0756979	0.0772476	-0.0400543	-0.0572205	-0.0171661	12.35	12007.8	16848	4840.23	23875.7	481305	457429	27785.8	78803	51017.2	5.8826	185.839	186.492	0.65279	185.839	185.672	-0.16696	185.839	184.686	-1.15288
	5.88698	-0.0830293	0.156939	0.239968	0.000476837	0.0719428	0.071466	-0.0382066	-0.0554919	-0.0172853	12.3583	11953.3	16839	4885.75	23829	407533	383704	27728.8	72033	44304.2	5.88927	186.328	186.992	0.66435	186.328	186.165	-0.16272	186.328	185.198	-1.12981
	5.89365	-0.0867248	0.154018	0.240743	0.002563	0.0679493	0.0653863	-0.0363588	-0.0537634	-0.0174046	12.3667	11898.7	16811	4912.33	23782.3	344321	320539	27671.7	65273	37601.3	5.89594	186.812	187.487	0.6752	186.812	186.652	-0.15951	186.812	185.706	-1.10543
	5.90031	-0.0904799	0.151157	0.241637	0.00458956	0.063777	0.0591874	-0.0344515	-0.0520945	-0.017643	12.375	11844.2	16752	4907.84	23735.7	289885	266149	27614.6	59183	31568.4	5.9026	187.291	187.977	0.68545	187.291	187.134	-0.15706	187.291	186.212	-1.07956
	5.90698	-0.0941753	0.148237	0.242412	0.00655651	0.0593662	0.0528097	-0.0325441	-0.0504851	-0.017941	12.3833	11789.6	16669	4879.35	23689	244095	220406	27557.5	53808	26250.5	5.90927	187.766	188.461	0.69534	187.766	187.611	-0.15492	187.766	186.714	-1.0522
	5.91365	-0.0978112	0.145435	0.243247	0.00846386	0.0548959	0.046432	-0.0306368	-0.0488162	-0.0181794	12.3917	11735.1	16576	4840.93	23642.3	205607	181965	27500.4	49290	21789.6	5.91594	188.236	188.94	0.70489	188.236	188.083	-0.15282	188.236	187.212	-1.02341
	5.92031	-0.101328	0.142694	0.244021	0.0103116	0.0503063	0.0399947	-0.0287294	-0.0471473	-0.0184178	12.4	11680.6	16486	4805.44	23595.6	173027	149431	27443.4	45499	18055.6	5.9226	188.7	189.414	0.71412	188.7	188.55	-0.15032	188.7	187.707	-0.99331
	5.92698	-0.104725	0.140071	0.244796	0.0121593	0.0457764	0.033617	-0.0268221	-0.0454783	-0.0186563	12.4083	11626	16413	4786.95	23549	146030	122481	27386.3	42325	14938.7	5.92927	189.159	189.882	0.723	189.159	189.012	-0.14717	189.159	188.197	-0.96208
	5.93365	-0.107884	0.137627	0.245512	0.0139475	0.0411868	0.0272393	-0.0248551	-0.0438094	-0.0189543	12.4167	11571.5	16353	4781.53	23502.2	123195	99692.8	27329.2	39689	12359.8	5.93594	189.613	190.344	0.73146	189.613	189.47	-0.143	189.613	188.683	-0.9299
	5.94031	-0.110745	0.135422	0.246167	0.0157952	0.0365973	0.020802	-0.0228882	-0.0421405	-0.0192523	12.425	11517	16284	4767.05	23455.6	104440	80984.4	27272.1	37450	10177.9	5.9426	190.061	190.801	0.73951	190.061	189.924	-0.13763	190.061	189.164	-0.89723
	5.94698	-0.113368	0.133455	0.246823	0.017643	0.0320673	0.0144243	-0.0208616	-0.0404119	-0.0195503	12.4333	11462.4	16189	4726.56	23408.9	88959	65550.1	27215.1	35604	8388.93	5.94927	190.505	191.252	0.74702	190.505	190.374	-0.13107	190.505	189.641	-0.86427
	5.95365	-0.115693	0.131845	0.247538	0.0194907	0.0275373	0.00804663	-0.0188351	-0.0386834	-0.0198483	12.4417	11407.9	16073	4665.14	23362.2	76324	52961.8	27157.9	34062	6904.06	5.95594	190.944	191.698	0.75382	190.944	190.821	-0.12333	190.944	190.113	-0.83131
	5.96031	-0.11766	0.130534	0.248194	0.0214577	0.0231266	0.00166893	-0.0167489	-0.0368357	-0.0200868	12.45	11353.4	15947	4593.65	23315.5	66235	42919.5	27100.9	32800	5699.11	5.9626	191.379	192.139	0.75996	191.379	191.264	-0.1145	191.379	190.581	-0.79828
	5.96698	-0.119269	0.1297	0.248969	0.0234842	0.0188351	-0.00464916	-0.0146627	-0.0349879	-0.0203252	12.4583	11298.8	15822	4523.16	23268.9	58099	34830.1	27043.8	31779	4735.17	5.96927	191.81	192.575	0.76533	191.81	191.705	-0.10484	191.81	191.045	-0.76502
	5.97365	-0.120521	0.129282	0.249803	0.0255704	0.0147223	-0.010848	-0.0124574	-0.0330806	-0.0206232	12.4667	11244.3	15710	4465.74	23222.1	51733	28510.9	26986.7	30944	3957.3	5.97594	192.237	193.007	0.76968	192.237	192.142	-0.09483	192.237	191.505	-0.73141
	5.98031	-0.121474	0.129402	0.250876	0.0277758	0.0107884	-0.0169873	-0.010252	-0.0311732	-0.0209212	12.475	11189.7	15609	4419.25	23175.5	46687	23511.5	26929.6	30265	3335.35	5.9826	192.661	193.434	0.77319	192.661	192.576	-0.08464	192.661	191.963	-0.69725
	5.98698	-0.12207	0.130057	0.252128	0.0299811	0.00715256	-0.0228286	-0.00798702	-0.0291467	-0.0211596	12.4833	11135.2	15519	4383.76	23128.8	42734	19605.2	26872.6	29695	2822.41	5.98927	193.081	193.857	0.77582	193.081	193.006	-0.07468	193.081	192.418	-0.6625
	5.99365	-0.122488	0.131309	0.253797	0.0322461	0.0038743	-0.0283718	-0.00566244	-0.0271797	-0.0215173	12.4917	11080.7	15436	4355.34	23082.1	39627	16544.9	26815.5	29229	2413.54	5.99594	193.498	194.276	0.77761	193.498	193.433	-0.06514	193.498	192.871	-0.62728
	6.00031	-0.122666	0.133157	0.255823	0.0345111	0.000953674	-0.0335574	-0.00327826	-0.0251532	-0.0218749	12.5	11026.1	15367	4340.86	23035.4	37142	14106.6	26758.4	28849	2090.59	6.0026	193.912	194.691	0.77885	193.912	193.856	-0.05609	193.912	193.32	-0.59158
	6.00698	-0.122607	0.135601	0.258207	0.0367761	-0.00160932	-0.0383854	-0.000953674	-0.0231266	-0.0221729	12.5083	10971.6	15326	4354.37	22988.8	35163	12174.2	26701.3	28538	1836.65	6.00927	194.322	195.102	0.77969	194.322	194.275	-0.04751	194.322	193.766	-0.55576
	6.01365	-0.122368	0.138581	0.260949	0.0389814	-0.00369549	-0.0426769	0.00143051	-0.0211596	-0.0225902	12.5167	10917.1	15311	4393.95	22942.1	33532	10589.9	26644.2	28276	1631.78	6.01594	194.728	195.509	0.78077	194.728	194.689	-0.03939	194.728	194.208	-0.52005
	6.02031	-0.122011	0.142276	0.264287	0.0411272	-0.00542402	-0.0465512	0.0038147	-0.0192523	-0.023067	12.525	10862.5	15305	4442.46	22895.4	32197	9301.6	26587.2	28044	1456.83	6.0226	195.13	195.912	0.78255	195.13	195.098	-0.03135	195.13	194.645	-0.4847
	6.02698	-0.121415	0.146568	0.267982	0.043273	-0.00679493	-0.0500679	0.00607967	-0.017345	-0.0234246	12.5333	10808	15294	4485.97	22848.7	31079	8230.26	26530.1	27841	1310.89	6.02927	195.526	196.312	0.78553	195.526	195.503	-0.02318	195.526	195.076	-0.44995
	6.03365	-0.12058	0.151575	0.272155	0.0454187	-0.00780821	-0.0532269	0.00834465	-0.0154376	-0.0237823	12.5417	10753.4	15273	4519.55	22802	30137	7334.97	26473	27658	1185.02	6.03594	195.917	196.707	0.79	195.917	195.903	-0.01443	195.917	195.501	-0.41592
	6.04031	-0.119507	0.157237	0.276744	0.0475049	-0.00852346	-0.0560284	0.0104904	-0.0135303	-0.0240207	12.55	10698.9	15245	4546.06	22755.4	29346	6590.64	26415.9	27501	1085.07	6.0426	196.303	197.099	0.79614	196.303	196.298	-0.00471	196.303	195.92	-0.3826
	6.04698	-0.118196	0.163674	0.28187	0.0495911	-0.0089407	-0.0585318	0.0125766	-0.0116229	-0.0241995	12.5583	10644.4	15206	4561.58	22708.7	28663	5954.3	26358.9	27374	1015.13	6.04927	196.683	197.487	0.80389	196.683	196.689	0.00632	196.683	196.333	-0.34982
	6.05365	-0.116527	0.170887	0.287414	0.0516772	-0.00911951	-0.0607967	0.0146031	-0.00971556	-0.0243187	12.5667	10589.8	15143	4553.15	22662	28080	5418.02	26301.7	27264	962.255	6.05594	197.057	197.87	0.81294	197.057	197.076	0.01871	197.057	196.74	-0.31752
	6.06031	-0.114501	0.178814	0.293314	0.0537634	-0.0090003	-0.0627637	0.0165105	-0.00780821	-0.0243187	12.575	10535.3	15045	4509.67	22615.3	27564	4948.68	26244.7	27156	911.312	6.0626	197.427	198.249	0.82284	197.427	197.459	0.03248	197.427	197.141	-0.28569
	6.06698	-0.112116	0.187457	0.299573	0.0558496	-0.00858307	-0.0644326	0.0183582	-0.00584126	-0.0241995	12.5833	10480.8	14906	4425.18	22568.7	27112	4543.34	26187.6	27037	849.369	6.06927	197.791	198.624	0.83316	197.791	197.838	0.04763	197.791	197.537	-0.25409
	6.07365	-0.109375	0.196874	0.306249	0.0579357	-0.00792742	-0.0658631	0.020206	-0.00393391	-0.0241399	12.5917	10426.2	14716	4289.76	22521.9	26714	4192.06	26111.7	26906	794.27	6.07594	198.151	198.994	0.84317	198.151	198.214	0.06378	198.151	197.928	-0.22304
	6.08031	-0.106156	0.206888	0.313044	0.0600219	-0.00691414	-0.066936	0.0219941	-0.00202656	-0.0240207	12.6	10371.7	14496	4124.27	22475.3	26360	3884.72	26021.5	26760	738.509	6.0826	198.506	199.359	0.85252	198.506	198.587	0.08064	198.506	198.314	-0.19241
	6.08698	-0.10258	0.217438	0.320017	0.062108	-0.00566244	-0.0677705	0.0237226	-0.000178814	-0.0239015	12.6083	10317.2	14272	3954.78	22428.6	26046	3617.38	25931.3	26609	677.747	6.08927	198.858	199.719	0.86105	198.858	198.956	0.09787	198.858	198.696	-0.1623
	6.09365	-0.0984669	0.228345	0.326812	0.0641346	-0.00411272	-0.0682473	0.0254512	0.00160933	-0.0238419	12.6167	10262.6	14055	3792.36	22381.9	25760	3378.1	25840.9	26468	627.094	6.09594	199.206	200.075	0.8688	199.206	199.321	0.11498	199.206	199.073	-0.13297
	6.10031	-0.0939369	0.239551	0.333488	0.0661016	-0.00220537	-0.0683069	0.0271797	0.00333786	-0.0238419	12.625	10208.1	13851	3642.87	22335.2	25507	3171.76	25750.7	26336	585.333	6.1026	199.55	200.426	0.87607	199.55	199.682	0.13173	199.55	199.446	-0.10437
	6.10698	-0.0889301	0.250876	0.339806	0.0679493	5.96e-05	-0.0678897	0.028789	0.00488758	-0.0239015	12.6333	10153.6	13652	3498.39	22288.6	25286	2997.42	25660.4	26210	549.572	6.10927	199.89	200.774	0.88341	199.89	200.038	0.148	199.89	199.814	-0.07647
	6.11365	-0.0833869	0.262201	0.345588	0.0697374	0.00268221	-0.0670552	0.0303388	0.0063777	-0.0239611	12.6417	10099	13451	3351.96	22241.9	25093	2851.14	25570.1	26080	509.918	6.11594	200.226	201.118	0.89109	200.226	200.39	0.16355	200.226	200.177	-0.04936
	6.12031	-0.0773668	0.273228	0.350595	0.071466	0.00572205	-0.0657439	0.0317693	0.007689	-0.0240803	12.65	10044.5	13240	3195.48	22195.2	24926	2730.8	25479.8	25942	462.157	6.1226	200.558	201.458	0.89967	200.558	200.737	0.17833	200.558	200.535	-0.02283
	6.12698	-0.0707507	0.283957	0.354707	0.0730157	0.00917911	-0.0638366	0.0330806	0.0089407	-0.0241399	12.6583	9990.01	13023	3032.99	22148.5	24764	2615.46	25389.6	25794	404.396	6.12927	200.885	201.795	0.90921	200.885	201.078	0.19223	200.885	200.888	0.00293
	6.13365	-0.0635982	0.294149	0.357747	0.0744462	0.013113	-0.0613332	0.0342131	0.0100136	-0.0241995	12.6667	9935.43	12827	2891.57	22101.8	24578	2476.18	25299.3	25639	339.743	6.13594	201.208	202.128	0.9197	201.208	201.414	0.2054	201.208	201.236	0.02802
	6.14031	-0.0559092	0.303805	0.359714	0.0758171	0.017643	-0.0581741	0.0352859	0.0110269	-0.0242591	12.675	9880.92	12658	2777.08	22055.2	24344	2288.84	25209	25490	280.981	6.1426	201.526	202.457	0.93073	201.526	201.744	0.21792	201.526	201.578	0.05222
	6.14698	-0.0478029	0.312746	0.360548	0.0770688	0.0227094	-0.0543594	0.0362396	0.0119805	-0.0242591	12.6833	9826.41	12524	2697.59	22008.5	24078	2069.51	25118.8	25346	227.22	6.14927	201.84	202.782	0.94176	201.84	202.07	0.23008	201.84	201.915	0.0754
	6.15365	-0.0392199	0.320971	0.360191	0.0782609	0.0283718	-0.0498891	0.0370741	0.0128746	-0.0241995	12.6917	9771.83	12423	2651.17	21961.8	23796	1834.22	25028.4	25200	171.567	6.15594	202.149	203.101	0.95236	202.149	202.391	0.24217	202.149	202.246	0.09751
	6.16031	-0.0302792	0.328481	0.35876	0.0793934	0.0346899	-0.0447035	0.0379086	0.0137687	-0.0241399	12.7	9717.32	12336	2618.68	21915.1	23515	1599.89	24938.2	25038	99.8052	6.1626	202.453	203.414	0.96178	202.453	202.707	0.25439	202.453	202.571	0.11826
	6.16698	-0.0210404	0.335217	0.356257	0.0805855	0.041604	-0.0389814	0.038743	0.0147223	-0.0240207	12.7083	9662.8	12240	2577.2	21868.5	23251	1382.55	24848	24862	14.0438	6.16927	202.752	203.722	0.96982	202.752	203.019	0.26708	202.752	202.889	0.13756
	6.17365	-0.0116229	0.341296	0.352919	0.0817776	0.0491738	-0.0326037	0.0395775	0.0157356	-0.0238419	12.7167	9608.22	12126	2517.78	21821.7	23002	1180.27	24757.6	24674	-83.6093	6.17594	203.046	204.022	0.97656	203.046	203.326	0.28073	203.046	203.201	0.15556
	6.18031	-0.00214577	0.346661	0.348806	0.0831485	0.0573397	-0.0258088	0.0405908	0.0168681	-0.0237226	12.725	9553.71	12013	2459.29	21775.1	22769	993.927	24667.4	24481	-186.371	6.1826	203.334	204.316	0.98193	203.334	203.63	0.2957	203.334	203.507	0.17244
	6.18698	0.00733137	0.351429	0.344098	0.0846386	0.0659823	-0.0186563	0.0416636	0.0181794	-0.0234842	12.7333	9499.2	11912	2412.8	21728.4	22542	813.589	24577.1	24301	-276.132	6.18927	203.617	204.603	0.9864	203.617	203.929	0.31239	203.617	203.805	0.18847
	6.19365	0.0166297	0.355721	0.339091	0.0863671	0.0751615	-0.0112057	0.0429749	0.0196099	-0.023365	12.7417	9444.62	11839	2394.38	21681.7	22337	655.307	24486.8	24136	-350.785	6.19594	203.893	204.883	0.99028	203.893	204.224	0.33105	203.893	204.097	0.20397
	6.20031	0.0256896	0.359595	0.333905	0.0882745	0.0846386	-0.00363588	0.0444651	0.0212789	-0.0231862	12.75	9390.11	11803	2412.89	21635	22175	539.969	24396.5	23993	-403.547	6.2026	204.164	205.157	0.99391	204.164	204.515	0.35173	204.164	204.383	0.21905
	6.20698	0.0344515	0.363111	0.32866	0.0904202	0.0944138	0.00399351	0.046134	0.0231862	-0.0229478	12.7583	9335.6	11800	2464.4	21588.4	22057	468.631	24306.3	23869	-437.308	6.20927	204.428	205.425	0.99736	204.428	204.802	0.37408	204.428	204.661	0.23353
	6.21365	0.0427961	0.366449	0.323653	0.092864	0.104368	0.0115037	0.0479817	0.025332	-0.0226498	12.7667	9281.02	11822	2540.98	21541.7	21973	431.349	24216	23755	-460.961	6.21594	204.687	205.687	1.00058	204.687	205.084	0.39786	204.687	204.934	0.2473
	6.22031	0.0506639	0.369608	0.318944	0.0954866	0.114322	0.0188351	0.0501275	0.0276566	-0.022471	12.775	9226.5	11859	2632.5	21495	21907	412.01	24125.7	23640	-485.722	6.2226	204.94	205.943	1.00321	204.94	205.362	0.42236	204.94	205.2	0.2597
	6.22698	0.0579953	0.372708	0.314713	0.0982881	0.124156	0.0258684	0.0523925	0.03016	-0.0222325	12.7833	9171.99	11889	2717.01	21448.3	21849	400.672	24035.5	23515	-520.484	6.22927	205.189	206.193	1.00446	205.189	205.636	0.44692	205.189	205.459	0.26995
	6.23365	0.0648499	0.375867	0.311017	0.101149	0.133812	0.0326633	0.0548959	0.0328422	-0.0220537	12.7917	9117.41	11894	2776.59	21401.6	21790	388.39	23945.1	23388	-557.137	6.23594	205.434	206.437	1.00362	205.434	205.904	0.47075	205.434	205.711	0.2771
	6.24031	0.0711679	0.379026	0.307858	0.104189	0.14317	0.0389814	0.0575781	0.035584	-0.0219941	12.8	9062.9	11872	2809.1	21354.9	21734	379.052	23854.9	23262	-592.898	6.2426	205.675	206.674	0.99969	205.675	206.168	0.49305	205.675	205.955	0.28026
	6.24698	0.0769496	0.382423	0.305474	0.107169	0.152171	0.0450015	0.0604391	0.0383854	-0.0220537	12.8083	9008.39	11824	2815.61	21308.3	21689	380.714	23764.7	23147	-617.66	6.24927	205.913	206.905	0.99212	205.913	206.426	0.5132	205.913	206.191	0.27871
	6.25365	0.0822544	0.38588	0.303626	0.11009	0.160635	0.0505447	0.0634789	0.0412464	-0.0222325	12.8167	8953.81	11755	2801.19	21261.6	21657	395.432	23674.3	23053	-621.313	6.25594	206.147	207.128	0.9805	206.147	206.678	0.5309	206.147	206.419	0.27198
	6.26031	0.087142	0.389636	0.302494	0.112951	0.168622	0.0556707	0.0665784	0.0440478	-0.0225306	12.825	8899.3	11671	2771.7	21200.9	21636	435.11	23584.1	22982	-602.074	6.2626	206.378	207.343	0.96482	206.378	206.925	0.54616	206.378	206.638	0.25994
	6.26698	0.0916123	0.393569	0.301957	0.115693	0.176072	0.0603795	0.069797	0.0467896	-0.0230074	12.8333	8844.78	11573	2728.22	21111.8	21622	510.24	23493.8	22930	-563.836	6.26927	206.606	207.551	0.94527	206.606	207.165	0.55921	206.606	206.849	0.24271
	6.27365	0.0957251	0.397742	0.302017	0.118315	0.183046	0.0647306	0.0729561	0.0495315	-0.0234246	12.8417	8790.21	11469	2678.79	21022.5	21602	579.477	23403.5	22891	-512.489	6.27594	206.829	207.751	0.92233	206.829	207.399	0.5706	206.829	207.05	0.2209
	6.28031	0.0995398	0.402212	0.302672	0.120878	0.189483	0.0686049	0.0761151	0.0521541	-0.0239611	12.85	8735.69	11362	2626.31	20933.4	21565	631.608	23313.3	22857	-456.25	6.2826	207.046	207.943	0.89675	207.046	207.627	0.58091	207.046	207.242	0.19527
	6.28698	0.103116	0.406981	0.303864	0.123382	0.195444	0.072062	0.0792146	0.0547767	-0.0244379	12.8583	8681.18	11256	2574.82	20844.3	21503	658.738	23223	22822	-401.012	6.28927	207.258	208.127	0.86915	207.258	207.849	0.59062	207.258	207.425	0.16659
	6.29365	0.106514	0.412047	0.305533	0.125825	0.200927	0.0751019	0.0821948	0.0573397	-0.0248551	12.8667	8626.6	11162	2535.4	20755	21408	652.975	23132.7	22778	-354.665	6.29594	207.464	208.304	0.84049	207.464	208.064	0.60046	207.464	207.6	0.13602
	6.30031	0.109732	0.417352	0.30762	0.128329	0.205994	0.0776649	0.0849962	0.0599623	-0.025034	12.875	8572.09	11080	2507.91	20665.9	21272	606.105	23042.4	22721	-321.426	6.3026	207.662	208.474	0.81139	207.662	208.273	0.61059	207.662	207.766	0.10424
	6.30698	0.112891	0.422955	0.310063	0.130832	0.210702	0.0798702	0.0876784	0.0626445	-0.025034	12.8833	8517.58	11008	2490.42	20576.8	21116	539.235	22952.2	22646	-306.187	6.30927	207.854	208.636	0.78232	207.854	208.475	0.62138	207.854	207.926	0.07189
	6.31365	0.11605	0.428855	0.312805	0.133395	0.214934	0.0815392	0.0902414	0.0653267	-0.0249147	12.8917	8463	10943	2480	20487.5	20951	463.472	22861.8	22562	-299.841	6.31594	208.038	208.792	0.75364	208.038	208.671	0.6327	208.038	208.077	0.03934
	6.32031	0.11915	0.435054	0.315905	0.136018	0.218928	0.0829101	0.0926852	0.0681281	-0.0245571	12.9	8408.49	10889	2480.51	20398.4	20794	395.602	22771.6	22473	-298.602	6.3226	208.216	208.941	0.72533	208.216	208.86	0.64427	208.216	208.222	0.00674
	6.32698	0.122249	0.441492	0.319242	0.13864	0.222564	0.0839233	0.0950694	0.0709295	-0.0241399	12.9083	8353.97	10856	2502.03	20309.3	20660	350.732	22681.4	22391	-290.363	6.32927	208.386	209.084	0.69755	208.386	209.042	0.65583	208.386	208.361	-0.02569
	6.33365	0.125408	0.448167	0.322759	0.141323	0.225902	0.084579	0.0974536	0.0738502	-0.0236034	12.9167	8299.4	10845	2545.6	20220	20550	329.969	22591	22331	-260.016	6.33594	208.551	209.221	0.67014	208.551	209.218	0.66704	208.551	208.493	-0.05817
	6.34031	0.128627	0.455022	0.326395	0.144005	0.229001	0.0849962	0.0998378	0.0767708	-0.023067	12.925	8244.88	10846	2601.12	20130.9	20462	331.099	22500.8	22293	-207.778	6.3426	208.709	209.352	0.64278	208.709	209.387	0.67771	208.709	208.618	-0.09084
	6.34698	0.131845	0.462115	0.330269	0.146687	0.231922	0.0852346	0.102222	0.0796914	-0.0225306	12.9333	8190.37	10850	2659.63	20041.8	20391	349.229	22410.5	22265	-145.539	6.34927	208.861	209.477	0.61536	208.861	209.549	0.68766	208.861	208.737	-0.12398
	6.35365	0.135064	0.469327	0.334263	0.14931	0.234723	0.0854135	0.104725	0.0827312	-0.0219941	12.9417	8135.79	10849	2713.21	19952.5	20329	376.466	22320.2	22236	-84.1924	6.35594	209.008	209.596	0.58764	209.008	209.705	0.69678	209.008	208.85	-0.15784
	6.36031	0.138283	0.476658	0.338376	0.151813	0.237465	0.0856519	0.107169	0.0857115	-0.0214577	12.95	8081.28	10837	2755.72	19863.4	20266	402.596	22230	22193	-36.9538	6.3626	209.149	209.709	0.55951	209.149	209.854	0.70494	209.149	208.957	-0.19252
	6.36698	0.141442	0.484049	0.342607	0.154316	0.240088	0.0857711	0.109673	0.0887513	-0.0209212	12.9583	8026.77	10820	2793.23	19774.3	20195	420.727	22139.7	22122	-17.7152	6.36927	209.286	209.817	0.53107	209.286	209.998	0.71197	209.286	209.058	-0.22811
	6.37365	0.144601	0.491321	0.34672	0.15676	0.24271	0.0859499	0.112176	0.0918508	-0.0203252	12.9667	7972.19	10814	2841.81	19685	20111	425.964	22049.4	22028	-21.3683	6.37594	209.417	209.919	0.50258	209.417	210.135	0.71787	209.417	209.153	-0.26423
	6.38031	0.147581	0.498474	0.350893	0.159204	0.245273	0.0860691	0.114679	0.0948906	-0.0197887	12.975	7917.68	10827	2909.32	19595.9	20010	414.094	21959.1	21932	-27.1297	6.3826	209.543	210.018	0.47415	209.543	210.266	0.72223	209.543	209.242	-0.30101
	6.38698	0.150502	0.505447	0.354946	0.161529	0.247777	0.0862479	0.117123	0.0979304	-0.0191927	12.9833	7863.16	10862	2998.84	19506.8	19899	392.224	21868.9	21844	-24.8911	6.38927	209.665	210.112	0.44626	209.665	210.39	0.72491	209.665	209.327	-0.33802
	6.39365	0.153363	0.512064	0.358701	0.163853	0.25028	0.0864267	0.119567	0.10097	-0.0185966	12.9917	7808.58	10922	3113.42	19417.5	19786	368.461	21778.5	21782	3.45581	6.39594	209.783	210.202	0.41932	209.783	210.509	0.72563	209.783	209.408	-0.3748
	6.40031	0.156105	0.518262	0.362158	0.166178	0.252724	0.0865459	0.121951	0.10401	-0.017941	13	7754.07	11010	3255.93	19328.4	19677	348.591	21688.3	21749	60.6944	6.4026	209.896	210.29	0.39369	209.896	210.62	0.72419	209.896	209.485	-0.41092
	6.40698	0.158787	0.523984	0.365198	0.168443	0.255167	0.0867248	0.124395	0.106931	-0.0174642	13.0083	7699.56	11141	3441.44	19239.3	19585	345.721	21598.1	21743	144.933	6.40927	210.005	210.375	0.37009	210.005	210.726	0.72051	210.005	209.559	-0.44578
	6.41365	0.16135	0.52911	0.367761	0.170708	0.257492	0.0867844	0.126779	0.109732	-0.0170469	13.0167	7644.98	11319	3674.02	19150	19511	360.958	21507.7	21757	249.28	6.41594	210.11	210.459	0.34898	210.11	210.825	0.71472	210.11	209.631	-0.47892
	6.42031	0.163972	0.5337	0.369728	0.172913	0.259817	0.0869036	0.129163	0.112414	-0.0167489	13.025	7590.47	11539	3948.53	19060.9	19462	401.088	21417.5	21781	363.518	6.4226	210.211	210.541	0.33051	210.211	210.918	0.70691	210.211	209.701	-0.51022
	6.42698	0.166535	0.537694	0.371158	0.175118	0.262082	0.0869632	0.131607	0.114977	-0.0166297	13.0333	7535.96	11800	4264.04	18971.8	19439	467.218	21327.2	21801	473.757	6.42927	210.308	210.623	0.31478	210.308	211.006	0.69744	210.308	209.769	-0.5396
	6.43365	0.169098	0.540972	0.371873	0.177264	0.264347	0.0870824	0.133991	0.117421	-0.0165701	13.0417	7481.38	12081	4599.62	18882.5	19436	553.455	21231.6	21809	577.369	6.43594	210.402	210.704	0.30154	210.402	211.089	0.68659	210.402	209.835	-0.56726
	6.44031	0.171721	0.543714	0.371993	0.17941	0.266552	0.087142	0.136435	0.119686	-0.0167489	13.05	7426.86	12367	4940.14	18793.4	19443	649.585	21131.8	21807	675.173	6.4426	210.493	210.784	0.29039	210.493	211.168	0.67472	210.493	209.9	-0.59343
	6.44698	0.174284	0.5458	0.371516	0.181496	0.268817	0.0873208	0.138819	0.121891	-0.0169277	13.0583	7372.35	12640	5267.65	18704.3	19453	748.716	21032	21795	762.977	6.44927	210.582	210.863	0.2808	210.582	211.244	0.66209	210.582	209.964	-0.61822
	6.45365	0.176847	0.547349	0.370502	0.183702	0.271082	0.0873804	0.141144	0.123978	-0.0171661	13.0667	7317.77	12870	5552.23	18615	19453	837.953	20932.1	21782	849.9	6.45594	210.669	210.941	0.2721	210.669	211.318	0.6488	210.669	210.027	-0.64218
	6.46031	0.17935	0.548363	0.369012	0.185847	0.273347	0.0874996	0.143468	0.125945	-0.0175238	13.075	7263.26	13046	5782.74	18525.9	19440	914.083	20832.3	21779	946.703	6.4626	210.754	211.018	0.26369	210.754	211.389	0.6349	210.754	210.089	-0.66561
	6.46698	0.181794	0.54884	0.367045	0.188112	0.275671	0.0875592	0.145733	0.127971	-0.0177622	13.0833	7208.75	13157	5948.25	18436.8	19433	996.213	20732.5	21791	1058.51	6.46927	210.839	211.094	0.25505	210.839	211.459	0.62049	210.839	210.15	-0.68873
	6.47365	0.184238	0.54884	0.364602	0.190437	0.277936	0.0874996	0.147998	0.129998	-0.0180006	13.0917	7154.17	13198	6043.83	18347.6	19451	1103.45	20632.6	21829	1196.43	6.47594	210.923	211.169	0.24581	210.923	211.528	0.6054	210.923	210.211	-0.7115
	6.48031	0.186622	0.548363	0.361741	0.192761	0.280261	0.0874996	0.150263	0.132024	-0.018239	13.1	7099.66	13171	6071.34	18258.4	19510	1251.58	20532.8	21901	1368.23	6.4826	211.007	211.243	0.23598	211.007	211.596	0.58979	211.007	210.273	-0.73373
	6.48698	0.188887	0.547469	0.358582	0.195205	0.282586	0.0873804	0.152469	0.13417	-0.0182986	13.1083	7045.14	13070	6024.86	18169.3	19631	1461.71	20433	22017	1584.04	6.48927	211.09	211.315	0.22572	211.09	211.663	0.57376	211.09	210.335	-0.75483
	6.49365	0.191212	0.546157	0.354946	0.197589	0.284851	0.0872612	0.154734	0.136435	-0.0182986	13.1167	6990.57	12897	5906.43	18080.1	19819	1738.95	20333	22195	1861.96	6.49594	211.172	211.387	0.21547	211.172	211.729	0.55724	211.172	210.397	-0.77445
	6.50031	0.193477	0.544548	0.351071	0.199974	0.287175	0.0872016	0.156999	0.138819	-0.0181794	13.125	6936.05	12656	5719.95	17990.9	20064	2073.08	20233.2	22435	2201.76	6.5026	211.253	211.458	0.20575	211.253	211.793	0.54055	211.253	210.461	-0.79191
	6.50698	0.195742	0.542521	0.34678	0.202358	0.28944	0.0870824	0.159264	0.141382	-0.0178814	13.1333	6881.54	12343	5461.46	17901.8	20367	2465.21	20133.4	22720	2586.57	6.50927	211.332	211.529	0.19723	211.332	211.856	0.52381	211.332	210.526	-0.80669
	6.51365	0.198007	0.540316	0.342309	0.204623	0.291705	0.0870824	0.161529	0.144064	-0.0174642	13.1417	6826.96	11989	5162.04	17812.6	20712	2899.44	20033.5	23042	3008.49	6.51594	211.41	211.6	0.19025	211.41	211.917	0.50705	211.41	210.592	-0.8182
	6.52031	0.200272	0.537872	0.337601	0.206769	0.293911	0.087142	0.163794	0.146925	-0.0168681	13.15	6772.45	11618	4845.55	17723.4	21090	3366.57	19933.7	23366	3432.29	6.5226	211.486	211.671	0.18525	211.486	211.976	0.49025	211.486	210.66	-0.82594
	6.52698	0.202596	0.53525	0.332654	0.208795	0.296175	0.0873804	0.166059	0.149965	-0.0160933	13.1583	6717.94	11249	4531.06	17634.3	21485	3850.7	19833.9	23667	3833.1	6.52927	211.56	211.743	0.18209	211.56	212.034	0.47332	211.56	210.731	-0.82976
	6.53365	0.204861	0.532568	0.327706	0.210702	0.298381	0.0876784	0.168264	0.153244	-0.0150204	13.1667	6663.36	10915	4251.64	17545.1	21852	4306.94	19734	23940	4206.02	6.53594	211.633	211.814	0.18031	211.633	212.09	0.45604	211.633	210.804	-0.82963
	6.54031	0.207186	0.529885	0.3227	0.21255	0.300646	0.0880957	0.170469	0.15676	-0.0137091	13.175	6608.85	10616	4007.15	17455.9	22172	4716.07	19634.2	24179	4544.83	6.5426	211.705	211.885	0.17941	211.705	212.144	0.43839	211.705	210.88	-0.82565
	6.54698	0.209451	0.527263	0.317812	0.214338	0.302851	0.0885129	0.172615	0.160456	-0.0121593	13.1833	6554.33	10353	3798.67	17366.8	22394	5027.2	19534.4	24388	4853.63	6.54927	211.777	211.955	0.17864	211.777	212.197	0.4201	211.777	210.959	-0.81819
	6.55365	0.211835	0.524819	0.312984	0.216126	0.305116	0.0889897	0.174701	0.164449	-0.010252	13.1917	6499.76	10114	3614.24	17277.6	22485	5207.44	19434.4	24533	5098.55	6.55594	211.848	212.025	0.17733	211.848	212.249	0.40126	211.848	211.04	-0.8074
	6.56031	0.214159	0.522614	0.308454	0.217855	0.307381	0.0895262	0.176728	0.168622	-0.00810623	13.2	6445.24	9880	3434.76	17188.4	22450	5261.57	19334.6	24595	5260.36	6.5626	211.918	212.093	0.17488	211.918	212.3	0.38195	211.918	211.125	-0.79369
	6.56698	0.216603	0.520706	0.304103	0.219643	0.309646	0.090003	0.178754	0.173032	-0.00572205	13.2083	6390.73	9633	3242.27	17099.3	22300	5200.7	19234.8	24564	5329.16	6.56927	211.989	212.16	0.17088	211.989	212.351	0.36227	211.989	211.211	-0.77755
	6.57365	0.219107	0.519216	0.300109	0.221491	0.311971	0.0904799	0.180662	0.177622	-0.00303984	13.2167	6336.15	9364	3027.85	17010.1	22057	5046.94	19134.9	24431	5296.08	6.57594	212.059	212.223	0.16493	212.059	212.401	0.34267	212.059	211.299	-0.75948
	6.58031	0.22167	0.518084	0.296414	0.223398	0.314295	0.0908971	0.182629	0.182331	-0.000298023	13.225	6281.64	9101	2819.36	16920.9	21770	4849.07	19035.1	24215	5179.89	6.5826	212.128	212.285	0.15723	212.128	212.451	0.32377	212.128	211.388	-0.73988
	6.58698	0.224411	0.517368	0.292957	0.225365	0.316739	0.0913739	0.184536	0.187039	0.0025034	13.2333	6227.13	8855	2627.87	16831.8	21461	4629.2	18935.3	23964	5028.69	6.58927	212.195	212.343	0.14806	212.195	212.501	0.30577	212.195	211.476	-0.71907
	6.59365	0.227153	0.51719	0.290036	0.227392	0.319183	0.0917912	0.186443	0.191689	0.00524521	13.2417	6172.55	8644	2471.45	16742.6	21148	4405.43	18835.4	23698	4862.61	6.59594	212.261	212.399	0.13804	212.261	212.55	0.28902	212.261	211.564	-0.69725
	6.60031	0.230014	0.517428	0.287414	0.229418	0.321746	0.0923276	0.188351	0.196159	0.00780821	13.25	6118.04	8475	2356.96	16653.4	20840	4186.56	18735.6	23437	4701.42	6.6026	212.325	212.453	0.12809	212.325	212.599	0.27376	212.325	211.65	-0.67443
	6.60698	0.232875	0.518084	0.285208	0.231445	0.324428	0.0929832	0.190377	0.200331	0.00995398	13.2583	6063.52	8343	2279.48	16564.3	20540	3975.69	18635.8	23180	4544.22	6.60927	212.386	212.504	0.11868	212.386	212.646	0.25988	212.386	211.735	-0.6507
	6.61365	0.235736	0.519156	0.28342	0.233591	0.32711	0.0935197	0.192404	0.204086	0.0116825	13.2667	6008.95	8244	2235.05	16475.1	20268	3792.93	18535.9	22925	4389.14	6.61594	212.444	212.554	0.11045	212.444	212.691	0.24742	212.444	211.818	-0.62615
	6.62031	0.238597	0.520587	0.28199	0.235677	0.329852	0.0941753	0.19455	0.207365	0.012815	13.275	5954.43	8166	2211.57	16385.9	20024	3638.06	18436.1	22679	4242.95	6.6226	212.499	212.603	0.10353	212.499	212.736	0.23609	212.499	211.899	-0.60087
	6.62698	0.241399	0.522196	0.280797	0.237882	0.332713	0.094831	0.196755	0.210047	0.0132918	13.2833	5899.92	8096	2196.08	16296.8	19810	3513.19	18336.2	22442	4105.75	6.62927	212.552	212.65	0.09811	212.552	212.778	0.22554	212.552	211.977	-0.57495
	6.63365	0.244081	0.524044	0.279963	0.240088	0.335574	0.0954866	0.19902	0.212193	0.0131726	13.2917	5845.34	8017	2171.66	16207.6	19615	3407.43	18236.3	22229	3992.67	6.63594	212.603	212.697	0.09388	212.603	212.818	0.21524	212.603	212.054	-0.54848
	6.64031	0.246763	0.526071	0.279307	0.242412	0.338495	0.0960827	0.201404	0.213742	0.0123382	13.3	5790.83	7911	2120.17	16118.4	19426	3307.56	18136.5	22043	3906.48	6.6426	212.651	212.742	0.0906	212.651	212.856	0.2048	212.651	212.13	-0.52166
	6.64698	0.249445	0.528157	0.278711	0.244796	0.341415	0.0966191	0.203788	0.214756	0.0109673	13.3083	5736.32	7760	2023.68	16029.3	19231	3201.69	18036.7	21876	3839.28	6.64927	212.698	212.785	0.08762	212.698	212.892	0.19396	212.698	212.203	-0.49465
	6.65365	0.252128	0.530243	0.278115	0.24724	0.344396	0.0971556	0.206232	0.215352	0.00911951	13.3167	5681.74	7563	1881.26	15940.1	19021	3080.93	17936.8	21717	3780.2	6.65594	212.743	212.827	0.08422	212.743	212.925	0.18256	212.743	212.275	-0.4676
	6.66031	0.25481	0.532329	0.277519	0.249803	0.347376	0.0975728	0.208735	0.21565	0.00691414	13.325	5627.23	7362	1734.77	15850.9	18811	2960.06	17837	21554	3717.01	6.6626	212.786	212.866	0.07951	212.786	212.957	0.17053	212.786	212.346	-0.44078
	6.66698	0.257492	0.534415	0.276923	0.252426	0.350356	0.0979304	0.211239	0.215709	0.00447035	13.3333	5572.71	7185	1612.29	15761.8	18605	2843.19	17737.2	21382	3644.81	6.66927	212.829	212.901	0.07283	212.829	212.987	0.15801	212.829	212.414	-0.4142
	6.67365	0.260293	0.536442	0.276148	0.255048	0.353336	0.0982881	0.213742	0.215709	0.00196695	13.3417	5518.13	7057	1538.87	15672.6	18407	2734.42	17637.3	21192	3554.74	6.67594	212.87	212.933	0.06366	212.87	213.014	0.14473	212.87	212.482	-0.38802
	6.68031	0.263155	0.538468	0.275314	0.257671	0.356376	0.0987053	0.216305	0.215709	-0.000596046	13.35	5463.62	6997	1533.38	15583.4	18215	2631.55	17537.5	20993	3455.54	6.6826	212.909	212.961	0.05174	212.909	213.04	0.13066	212.909	212.547	-0.36228
	6.68698	0.266075	0.540495	0.27442	0.260353	0.359356	0.0990033	0.218868	0.215888	-0.00298023	13.3583	5409.11	6989	1579.89	15494.3	18024	2529.68	17437.7	20785	3347.34	6.68927	212.948	212.985	0.03713	212.948	213.063	0.11569	212.948	212.611	-0.33713
	6.69365	0.268996	0.542521	0.273526	0.262976	0.362337	0.0993609	0.221491	0.216186	-0.00530481	13.3667	5354.53	6993	1638.47	15405.1	17839	2433.92	17337.7	20571	3233.27	6.69594	212.985	213.005	0.01997	212.985	213.084	0.0996	212.985	212.672	-0.31281
	6.70031	0.271976	0.544548	0.272572	0.265598	0.365317	0.0997186	0.224173	0.216782	-0.00739098	13.375	5300.02	6982	1681.98	15316	17653	2337.05	17237.9	20353	3115.07	6.7026	213.021	213.022	0.00084	213.021	213.103	0.08238	213.021	212.731	-0.2895
	6.70698	0.274956	0.546694	0.271738	0.268161	0.368237	0.100076	0.226915	0.217617	-0.00929832	13.3833	5245.51	6931	1685.49	15226.8	17467	2240.18	17138.1	20128	2989.87	6.70927	213.055	213.035	-0.01997	213.055	213.119	0.06378	213.055	212.788	-0.26756
	6.71365	0.277817	0.549018	0.271201	0.270724	0.371218	0.100493	0.229657	0.218689	-0.0109673	13.3917	5190.93	6823	1632.07	15137.6	17270	2132.42	17038.2	19908	2869.8	6.71594	213.089	213.047	-0.04154	213.089	213.132	0.04369	213.089	212.842	-0.24706
	6.72031	0.280678	0.551462	0.270784	0.273347	0.374198	0.100851	0.232458	0.220001	-0.0124574	13.4	5136.41	6666	1529.59	15048.5	17066	2017.55	16938.4	19693	2754.6	6.7226	213.121	213.057	-0.0633	213.121	213.143	0.02229	213.121	212.892	-0.22817
	6.72698	0.283539	0.554144	0.270605	0.27591	0.377178	0.101268	0.23526	0.22155	-0.0137091	13.4083	5081.9	6473	1391.1	14959.3	16864	1904.68	16838.6	19485	2646.4	6.72927	213.151	213.066	-0.08452	213.151	213.15	-0.00036	213.151	212.94	-0.21094
	6.73365	0.286281	0.557065	0.270784	0.278473	0.380099	0.101626	0.238001	0.223279	-0.0147223	13.4167	5027.32	6254	1226.68	14870.1	16667	1796.91	16738.7	19280	2541.33	6.73594	213.179	213.074	-0.10436	213.179	213.155	-0.02348	213.179	212.983	-0.1952
	6.74031	0.289023	0.560224	0.271201	0.281096	0.383079	0.101984	0.240743	0.225306	-0.0154376	13.425	4972.81	6036	1063.19	14781	16489	1708.04	16638.9	19075	2436.13	6.7426	213.204	213.081	-0.12267	213.204	213.158	-0.04656	213.204	213.023	-0.18061
	6.74698	0.291705	0.563622	0.271916	0.283659	0.386	0.102341	0.243366	0.227511	-0.0158548	13.4333	4918.3	5827	908.702	14691.8	16332	1640.17	16539.1	18890	2350.93	6.74927	213.227	213.088	-0.13912	213.227	213.158	-0.06897	213.227	213.06	-0.16666
	6.75365	0.294387	0.567198	0.27281	0.286222	0.38892	0.102699	0.245988	0.229955	-0.0160336	13.4417	4863.72	5637	773.28	14602.6	16199	1596.41	16439.1	18726	2286.86	6.75594	213.246	213.092	-0.15372	213.246	213.156	-0.09012	213.246	213.093	-0.15283
	6.76031	0.297129	0.570953	0.273824	0.288785	0.391722	0.102937	0.248551	0.232756	-0.0157952	13.45	4809.21	5466	656.793	14513.5	16088	1574.54	16339.3	18586	2246.66	6.7626	213.262	213.095	-0.16677	213.262	213.152	-0.10973	213.262	213.124	-0.13846
	6.76698	0.299871	0.574768	0.274897	0.291288	0.394404	0.103116	0.251055	0.235736	-0.0153184	13.4583	4754.69	5308	553.306	14424.3	15988	1563.67	16239.5	18467	2227.46	6.76927	213.275	213.096	-0.17846	213.275	213.147	-0.12762	213.275	213.151	-0.12332
	6.77365	0.302672	0.578642	0.27597	0.293791	0.397027	0.103235	0.253558	0.239134	-0.0144243	13.4667	4700.12	5156	455.884	14335.1	15884	1548.91	16139.6	18359	2219.39	6.77594	213.284	213.095	-0.18942	213.284	213.14	-0.144	213.284	213.177	-0.1074
	6.78031	0.305474	0.582457	0.276983	0.296295	0.39953	0.103235	0.256181	0.24277	-0.013411	13.475	4645.6	5000	354.396	14246	15760	1514.04	16039.8	18248	2208.19	6.7826	213.291	213.091	-0.20039	213.291	213.132	-0.15927	213.291	213.2	-0.09108
	6.78698	0.308335	0.586152	0.277817	0.298738	0.401914	0.103176	0.258863	0.246763	-0.0120997	13.4833	4591.09	4838	246.909	14156.8	15617	1460.17	15940	18125	2184.99	6.78927	213.296	213.084	-0.2119	213.296	213.122	-0.17399	213.296	213.221	-0.07469
	6.79365	0.311255	0.589609	0.278354	0.301242	0.404298	0.103056	0.261664	0.251055	-0.0106096	13.4917	4536.51	4664	127.487	14067.6	15452	1384.41	15840.1	17985	2144.92	6.79594	213.3	213.075	-0.22483	213.3	213.111	-0.18883	213.3	213.241	-0.05871
	6.80031	0.314116	0.592887	0.278771	0.303686	0.406623	0.102937	0.264645	0.255585	-0.00905991	13.5	4482	4482	0	13978.5	15281	1302.54	15740.3	17822	2081.72	6.8026	213.303	213.063	-0.23949	213.303	213.099	-0.20408	213.303	213.259	-0.04363
	6.80698	0.317097	0.595868	0.278771	0.306189	0.409007	0.102818	0.267744	0.260293	-0.00745058	13.5083	4351.46	4299	-52.4606	13889.3	15130	1240.67	15640.5	17641	2000.52	6.80927	213.305	213.049	-0.25624	213.305	213.085	-0.21988	213.305	213.275	-0.02969
	6.81365	0.320077	0.598609	0.278533	0.308692	0.411332	0.102639	0.270903	0.265181	-0.00572205	13.5167	4220.76	4112	-108.765	13800.1	15002	1201.9	15540.6	17449	1908.45	6.81594	213.306	213.031	-0.27484	213.306	213.07	-0.23592	213.306	213.289	-0.01687
	6.82031	0.323057	0.601113	0.278056	0.311255	0.413775	0.10252	0.274181	0.270069	-0.00411272	13.525	4090.23	3918	-172.225	13711	14883	1172.03	15440.7	17249	1808.25	6.8226	213.306	213.011	-0.29493	213.306	213.055	-0.25171	213.306	213.301	-0.00501
	6.82698	0.326097	0.603378	0.277281	0.313938	0.416279	0.102341	0.27746	0.274897	-0.002563	13.5333	3959.69	3707	-252.686	13621.8	14753	1131.16	15340.9	17057	1716.06	6.82927	213.305	212.989	-0.31603	213.305	213.038	-0.26691	213.305	213.311	0.0062
	6.83365	0.329256	0.605464	0.276208	0.31662	0.418842	0.102222	0.280797	0.279546	-0.0012517	13.5417	3828.99	3485	-343.99	13532.6	14609	1076.4	15241	16878	1636.98	6.83594	213.301	212.964	-0.33772	213.301	213.02	-0.28098	213.301	213.319	0.01734
	6.84031	0.332475	0.60755	0.275075	0.319362	0.421405	0.102043	0.284016	0.283957	-5.96046e-05	13.55	3698.45	3256	-442.45	13443.5	14456	1012.53	15141.2	16713	1571.78	6.8426	213.296	212.936	-0.3596	213.296	213.002	-0.29343	213.296	213.325	0.02903
	6.84698	0.335693	0.609517	0.273824	0.322163	0.424027	0.101864	0.287235	0.28801	0.00077486	13.5583	3567.91	3028	-539.911	13354.3	14301	946.66	15041.4	16559	1517.59	6.84927	213.287	212.906	-0.38141	213.287	212.983	-0.30399	213.287	213.329	0.04166
	6.85365	0.339031	0.611603	0.272572	0.324965	0.42659	0.101626	0.290334	0.291586	0.0012517	13.5667	3437.22	2815	-622.215	13265.1	14164	898.897	14941.5	16409	1467.51	6.85594	213.275	212.872	-0.40286	213.275	212.963	-0.31238	213.275	213.331	0.05567
	6.86031	0.342429	0.613809	0.27138	0.327826	0.429153	0.101328	0.293374	0.294805	0.00143051	13.575	3306.68	2617	-689.676	13176	14045	869.028	14841.7	16257	1415.31	6.8626	213.261	212.837	-0.42397	213.261	212.942	-0.31889	213.261	213.332	0.07087
	6.86698	0.345886	0.616193	0.270307	0.330687	0.431597	0.100911	0.296354	0.297546	0.00119209	13.5833	3176.14	2433	-743.136	13086.8	13934	847.158	14741.9	16096	1354.12	6.86927	213.244	212.799	-0.44471	213.244	212.92	-0.32371	213.244	213.331	0.08696
	6.87365	0.349283	0.618815	0.269532	0.333548	0.434041	0.100493	0.299335	0.299931	0.000596046	13.5917	3045.44	2255	-790.44	12997.6	13819	821.395	14642	15939	1297.04	6.87594	213.225	212.76	-0.46546	213.225	212.897	-0.32753	213.225	213.328	0.10329
	6.88031	0.352681	0.621676	0.268996	0.336409	0.436306	0.0998974	0.302315	0.301957	-0.000357628	13.6	2914.9	2083	-831.901	12908.5	13692	783.525	14542.2	15789	1246.84	6.8826	213.204	212.718	-0.48637	213.204	212.874	-0.33068	213.204	213.324	0.11933
	6.88698	0.356019	0.624776	0.268757	0.339329	0.438511	0.0991821	0.305235	0.303686	-0.00154972	13.6083	2784.36	1921	-863.362	12819.3	13554	734.655	14442.4	15653	1210.65	6.88927	213.182	212.675	-0.50777	213.182	212.849	-0.33355	213.182	213.317	0.13441
	6.89365	0.359356	0.628114	0.268757	0.34225	0.440657	0.0984073	0.308216	0.305235	-0.00298023	13.6167	2653.67	1766	-887.665	12730.1	13404	673.892	14342.4	15534	1191.57	6.89594	213.159	212.629	-0.52982	213.159	212.823	-0.33617	213.159	213.307	0.14806
	6.90031	0.362694	0.63163	0.268936	0.34529	0.442743	0.0974536	0.311255	0.306726	-0.00452995	13.625	2523.13	1614	-909.126	12641	13258	617.022	14242.6	15428	1185.37	6.9026	213.135	212.582	-0.55236	213.135	212.796	-0.33862	213.135	213.295	0.15992
	6.90698	0.366032	0.635266	0.269234	0.34833	0.44471	0.0963807	0.314236	0.308216	-0.00602007	13.6333	2392.59	1457	-935.587	12551.8	13121	569.152	14142.8	15321	1178.18	6.90927	213.109	212.533	-0.57531	213.109	212.768	-0.34094	213.109	213.278	0.16981
	6.91365	0.36937	0.639021	0.269651	0.351429	0.446677	0.0952482	0.317276	0.309825	-0.00745058	13.6417	2261.89	1295	-966.891	12462.6	12998	535.389	14042.9	15203	1160.1	6.91594	213.081	212.482	-0.59855	213.081	212.738	-0.34314	213.081	213.259	0.17768
	6.92031	0.372827	0.642776	0.269949	0.354648	0.448644	0.0939965	0.320375	0.311553	-0.00882149	13.65	2131.35	1125	-1006.35	12373.5	12894	520.519	13943.1	15079	1135.9	6.9226	213.052	212.429	-0.62204	213.052	212.706	-0.34517	213.052	213.235	0.18382
	6.92698	0.376284	0.646532	0.270247	0.357866	0.450671	0.0928044	0.323415	0.313461	-0.00995398	13.6583	2000.81	955	-1045.81	12284.4	12799	514.649	13843.3	14954	1110.71	6.92927	213.02	212.374	-0.64552	213.02	212.673	-0.34702	213.02	213.208	0.18853
	6.93365	0.379801	0.650227	0.270426	0.361085	0.452757	0.0916719	0.326395	0.315547	-0.010848	13.6667	1870.12	807	-1063.12	12195.1	12700	504.886	13743.4	14832	1088.63	6.93594	212.986	212.317	-0.66924	212.986	212.638	-0.34863	212.986	213.178	0.19199
	6.94031	0.383437	0.653863	0.270426	0.364363	0.454962	0.0905991	0.329435	0.317872	-0.0115633	13.675	1739.58	687	-1052.58	12106	12582	476.017	13643.6	14716	1072.43	6.9426	212.951	212.258	-0.69285	212.951	212.601	-0.34976	212.951	213.146	0.19466
	6.94698	0.387132	0.657439	0.270307	0.367641	0.457287	0.0896454	0.332415	0.320375	-0.0120401	13.6833	1609.04	593	-1016.04	12016.9	12443	426.147	13543.8	14599	1055.24	6.94927	212.913	212.197	-0.71627	212.913	212.563	-0.35035	212.913	213.11	0.19664
	6.95365	0.390828	0.660956	0.270128	0.37086	0.459731	0.0888705	0.335395	0.323057	-0.0123382	13.6917	1478.34	516	-962.341	11927.6	12278	350.384	13457.2	14472	1014.82	6.95594	212.874	212.135	-0.73928	212.874	212.524	-0.35018	212.874	213.072	0.1983
	6.96031	0.394523	0.664473	0.269949	0.374079	0.462294	0.0882149	0.338376	0.325859	-0.012517	13.7	1347.8	437	-910.802	11838.5	12101	262.514	13379.8	14326	946.25	6.9626	212.833	212.071	-0.76169	212.833	212.484	-0.34887	212.833	213.033	0.19997
	6.96698	0.398278	0.668049	0.269771	0.377238	0.464976	0.087738	0.341296	0.328779	-0.012517	13.7083	1217.26	337	-880.262	11749.4	11931	181.644	13302.3	14179	876.683	6.96927	212.789	212.006	-0.78303	212.789	212.443	-0.34601	212.789	212.991	0.20194
	6.97365	0.402033	0.671744	0.269711	0.380397	0.467718	0.0873208	0.344217	0.3317	-0.012517	13.7167	1086.57	210	-876.566	11660.1	11776	115.881	13224.8	14058	833.209	6.97594	212.743	211.94	-0.80311	212.743	212.402	-0.34129	212.743	212.948	0.20457
	6.98031	0.405729	0.675678	0.269949	0.383556	0.470459	0.0869036	0.347137	0.33468	-0.0124574	13.725	956.027	76	-880.027	11571	11641	70.011	13147.4	13967	819.642	6.9826	212.695	211.873	-0.82165	212.695	212.361	-0.3342	212.695	212.903	0.20808
	6.98698	0.409424	0.679731	0.270307	0.386775	0.473261	0.0864863	0.350058	0.33766	-0.0123978	13.7333	825.488	-56	-881.488	11481.9	11522	40.1411	13069.9	13897	827.075	6.98927	212.643	211.805	-0.83828	212.643	212.319	-0.32455	212.643	212.856	0.21302
	6.99365	0.41312	0.684023	0.270903	0.389934	0.476003	0.0860691	0.352919	0.340641	-0.0122786	13.7417	694.792	-178	-872.792	11392.6	11415	22.3782	12992.4	13833	840.602	6.99594	212.588	211.735	-0.853	212.588	212.276	-0.31215	212.588	212.808	0.21952
	7.00031	0.416756	0.688553	0.271797	0.393093	0.478685	0.0855923	0.35584	0.343621	-0.012219	13.75	564.252	-295	-859.252	11303.5	11315	11.5083	12915	13756	841.035	7.0026	212.53	211.664	-0.86582	212.53	212.233	-0.29719	212.53	212.758	0.22799
	7.00698	0.420392	0.693142	0.272751	0.396252	0.481308	0.0850558	0.358701	0.346601	-0.0120997	13.7583	433.713	-410	-843.713	11214.4	11224	9.63835	12837.5	13652	814.468	7.00927	212.468	211.591	-0.87714	212.468	212.188	-0.28014	212.468	212.706	0.23842
	7.01365	0.423968	0.697851	0.273883	0.399351	0.483871	0.0845194	0.361502	0.349581	-0.0119209	13.7667	303.017	-526	-829.017	11125.1	11148	22.8754	12760	13526	765.994	7.01594	212.403	211.515	-0.88769	212.403	212.141	-0.26172	212.403	212.653	0.25052
	7.02031	0.427544	0.70262	0.275075	0.402391	0.486314	0.0839233	0.364244	0.352561	-0.0116825	13.775	172.477	-649	-821.477	11036	11090	54.0055	12682.6	13402	719.427	7.0226	212.335	211.437	-0.89824	212.335	212.092	-0.24265	212.335	212.599	0.26393
	7.02698	0.43118	0.707209	0.276029	0.405371	0.488698	0.0833273	0.366926	0.355482	-0.0114441	13.7833	41.9381	-770	-811.938	10946.9	11040	93.1356	12605.1	13286	680.86	7.02927	212.265	211.356	-0.90939	212.265	212.042	-0.22381	212.265	212.543	0.27818
	7.03365	0.434816	0.711679	0.276864	0.408232	0.491083	0.0828505	0.369489	0.358462	-0.0110269	13.7917	-88.7579	-887	-798.242	10857.6	10985	127.373	12527.6	13180	652.386	7.03594	212.195	211.273	-0.92167	212.195	211.989	-0.20593	212.195	212.487	0.29278
	7.04031	0.438452	0.715852	0.2774	0.410974	0.493467	0.0824928	0.371933	0.361383	-0.01055	13.8	-219.297	-1000	-780.703	10768.5	10912	143.503	12450.2	13076	625.82	7.0426	212.123	211.188	-0.93525	212.123	211.934	-0.18954	212.123	212.431	0.30727
	7.04698	0.442088	0.719786	0.277698	0.413656	0.495791	0.0821352	0.374258	0.364244	-0.0100136	13.8083	-349.837	-1106	-756.163	10679.4	10803	123.633	12372.7	12972	599.253	7.04927	212.052	211.102	-0.95028	212.052	211.877	-0.175	212.052	212.373	0.32133
	7.05365	0.445783	0.723481	0.277698	0.416219	0.498176	0.0819564	0.376463	0.367045	-0.00941753	13.8167	-480.533	-1209	-728.467	10590.1	10657	66.8699	12295.2	12866	570.779	7.05594	211.981	211.015	-0.96655	211.981	211.819	-0.16242	211.981	212.316	0.33456
	7.06031	0.449419	0.726938	0.277519	0.418723	0.500619	0.0818968	0.378549	0.369787	-0.00876188	13.825	-611.072	-1308	-696.928	10501	10501	0	12217.8	12753	535.212	7.0626	211.91	210.927	-0.9836	211.91	211.759	-0.15146	211.91	212.257	0.3469
	7.06698	0.453055	0.730157	0.277102	0.421226	0.503063	0.0818372	0.380576	0.37241	-0.00816584	13.8333	-741.611	-1408	-666.389	10373.1	10348	-25.0876	12140.4	12625	484.645	7.06927	211.84	210.839	-1.00082	211.84	211.698	-0.14168	211.84	212.198	0.3584
	7.07365	0.456631	0.733316	0.276685	0.42361	0.505447	0.0818372	0.382543	0.374913	-0.00762939	13.8417	-872.307	-1516	-643.693	10245	10222	-23.0217	12062.8	12476	413.171	7.07594	211.768	210.751	-1.01715	211.768	211.636	-0.13214	211.768	212.138	0.36961
	7.08031	0.460148	0.736415	0.276268	0.425994	0.507891	0.0818968	0.38445	0.377357	-0.00709295	13.85	-1002.85	-1648	-645.153	10117.1	10137	19.8907	11985.4	12313	327.605	7.0826	211.695	210.663	-1.03176	211.695	211.573	-0.12195	211.695	212.076	0.38111
	7.08698	0.463545	0.739515	0.27597	0.428259	0.510216	0.0819564	0.386357	0.379682	-0.00667572	13.8583	-1133.39	-1800	-666.614	9989.2	10087	97.8031	11908	12144	236.038	7.08927	211.619	210.575	-1.04392	211.619	211.509	-0.11033	211.619	212.013	0.39357
	7.09365	0.466883	0.742674	0.275791	0.430465	0.5126	0.0821352	0.388205	0.381947	-0.00625849	13.8667	-1264.08	-1954	-689.918	9861.13	10054	192.869	11830.4	11975	144.564	7.09594	211.54	210.487	-1.05333	211.54	211.444	-0.09662	211.54	211.948	0.40746
	7.10031	0.470161	0.746012	0.27585	0.432551	0.514865	0.082314	0.390112	0.384092	-0.00602007	13.875	-1394.62	-2100	-705.378	9733.22	10023	289.781	11753	11817	63.997	7.1026	211.458	210.398	-1.06018	211.458	211.378	-0.08058	211.458	211.881	0.42284
	7.10698	0.473499	0.749528	0.276029	0.434458	0.51713	0.0826716	0.39196	0.386178	-0.00578165	13.8833	-1525.16	-2226	-700.839	9605.31	9982	376.694	11675.6	11670	-5.56983	7.10927	211.373	210.308	-1.06478	211.373	211.311	-0.06229	211.373	211.813	0.43952
	7.11365	0.476778	0.753224	0.276446	0.436306	0.519395	0.0830889	0.393808	0.388265	-0.00554323	13.8917	-1655.86	-2330	-674.143	9477.24	9927	449.76	11598	11537	-61.0437	7.11594	211.285	210.217	-1.06758	211.285	211.243	-0.04191	211.285	211.742	0.45758
	7.12031	0.480115	0.757098	0.276983	0.437975	0.5216	0.0836253	0.395596	0.390232	-0.00536442	13.9	-1786.4	-2420	-633.604	9349.33	9863	513.672	11520.6	11419	-101.611	7.1226	211.194	210.124	-1.06943	211.194	211.174	-0.02003	211.194	211.67	0.47642
	7.12698	0.483513	0.761092	0.277579	0.439465	0.523865	0.0844002	0.397265	0.392139	-0.005126	13.9083	-1916.94	-2503	-586.064	9221.42	9809	587.585	11443.2	11316	-127.177	7.12927	211.101	210.03	-1.07104	211.101	211.103	0.0025	211.101	211.596	0.49555
	7.13365	0.48703	0.765204	0.278175	0.440896	0.52613	0.0852346	0.398815	0.393867	-0.00494719	13.9167	-2047.63	-2586	-538.368	9093.35	9765	671.65	11365.7	11231	-134.651	7.13594	211.007	209.934	-1.07312	211.007	211.032	0.02486	211.007	211.521	0.51445
	7.14031	0.490546	0.769317	0.278771	0.442147	0.528336	0.0861883	0.400186	0.395477	-0.00470877	13.925	-2178.17	-2669	-490.829	8965.44	9723	757.563	11288.2	11161	-127.218	7.1426	210.912	209.836	-1.0764	210.912	210.959	0.04619	210.912	211.445	0.53221
	7.14698	0.494123	0.773489	0.279367	0.443339	0.530601	0.0872612	0.401437	0.396967	-0.00447035	13.9333	-2308.71	-2754	-445.289	8837.52	9670	832.475	11210.8	11105	-105.785	7.14927	210.818	209.737	-1.08129	210.818	210.884	0.06569	210.818	211.366	0.54819
	7.15365	0.497699	0.777602	0.279903	0.444353	0.532806	0.0884533	0.40257	0.398159	-0.00441074	13.9417	-2439.41	-2841	-401.593	8709.46	9599	889.541	11133.3	11059	-74.2588	7.15594	210.724	209.637	-1.08766	210.724	210.807	0.08285	210.724	211.287	0.56207
	7.16031	0.501156	0.781596	0.28044	0.445306	0.534892	0.0895858	0.403523	0.399172	-0.00435114	13.95	-2569.95	-2930	-360.054	8581.55	9508	926.454	11055.8	11015	-40.8256	7.1626	210.631	209.536	-1.09547	210.631	210.729	0.09745	210.631	211.205	0.57381
	7.16698	0.504553	0.78553	0.280976	0.446141	0.536799	0.0906587	0.404358	0.399888	-0.00447035	13.9583	-2700.49	-3026	-325.515	8453.63	9399	945.366	10978.4	10963	-15.3925	7.16927	210.539	209.434	-1.10424	210.539	210.648	0.10961	210.539	211.122	0.58365
	7.17365	0.507712	0.789344	0.281632	0.446856	0.538588	0.0917315	0.405073	0.400364	-0.00470877	13.9667	-2831.18	-3137	-305.819	8325.57	9284	958.432	10900.9	10901	0.133667	7.17594	210.446	209.332	-1.11347	210.446	210.565	0.11957	210.446	211.038	0.592
	7.18031	0.510752	0.79304	0.282288	0.447392	0.540137	0.0927448	0.405669	0.400603	-0.00506639	13.975	-2961.72	-3267	-305.279	8197.66	9163	965.344	10823.4	10828	4.56683	7.1826	210.353	209.23	-1.12289	210.353	210.48	0.12755	210.353	210.952	0.59896
	7.18698	0.513554	0.796676	0.283122	0.447869	0.541508	0.0936389	0.406206	0.400603	-0.00560284	13.9833	-3092.26	-3411	-318.74	8069.74	9042	972.257	10746	10746	0	7.18927	210.259	209.128	-1.13189	210.259	210.394	0.13429	210.259	210.865	0.60516
	7.19365	0.516117	0.800312	0.284195	0.448167	0.542581	0.0944138	0.406563	0.400364	-0.00619888	13.9917	-3222.96	-3566	-343.044	7941.68	8924	982.323	10634.9	10667	32.118	7.19594	210.165	209.025	-1.14023	210.165	210.305	0.14013	210.165	210.776	0.61071
	7.20031	0.518501	0.804007	0.285506	0.448346	0.543475	0.095129	0.406861	0.400066	-0.00679493	14	-3353.5	-3718	-364.505	7813.77	8809	995.235	10523.9	10595	71.1028	7.2026	210.069	208.922	-1.14763	210.069	210.215	0.14555	210.069	210.686	0.61613
	7.20698	0.520587	0.807822	0.287235	0.448346	0.544131	0.0957847	0.40704	0.39959	-0.00745058	14.0083	-3484.03	-3847	-362.965	7685.85	8699	1013.15	10412.9	10524	111.088	7.20927	209.972	208.819	-1.15383	209.972	210.123	0.15092	209.972	210.594	0.62168
	7.21365	0.522435	0.811815	0.289381	0.448227	0.544608	0.0963807	0.40704	0.399113	-0.00792742	14.0167	-3614.73	-3954	-339.269	7557.79	8594	1036.21	10301.8	10445	143.206	7.21594	209.874	208.715	-1.15884	209.874	210.03	0.1564	209.874	210.501	0.62733
	7.22031	0.524044	0.815988	0.291944	0.447929	0.544965	0.0970364	0.406921	0.398576	-0.00834465	14.025	-3745.27	-4047	-301.73	7429.87	8501	1071.13	10190.8	10351	160.19	7.2226	209.774	208.611	-1.16259	209.774	209.936	0.1623	209.774	210.407	0.63312
	7.22698	0.525475	0.820458	0.294983	0.447571	0.545204	0.0976324	0.406742	0.39804	-0.00870228	14.0333	-3875.81	-4139	-263.19	7301.96	8420	1118.04	10079.8	10234	154.175	7.22927	209.672	208.507	-1.16485	209.672	209.841	0.16869	209.672	210.311	0.63891
	7.23365	0.526667	0.825346	0.298679	0.447094	0.545323	0.0982285	0.406384	0.397563	-0.00882149	14.0417	-4006.51	-4236	-229.494	7173.9	8336	1162.1	9968.71	10091	122.293	7.23594	209.568	208.403	-1.16581	209.568	209.744	0.17548	209.568	210.213	0.64439
	7.24031	0.52768	0.83065	0.30297	0.446498	0.545382	0.0988841	0.405908	0.397086	-0.00882149	14.05	-4137.05	-4346	-208.955	7045.98	8228	1182.02	9857.72	9944	86.2781	7.2426	209.463	208.298	-1.16533	209.463	209.646	0.18275	209.463	210.112	0.64939
	7.24698	0.528514	0.836551	0.308037	0.445783	0.545442	0.099659	0.405371	0.396669	-0.00870228	14.0583	-4267.58	-4466	-198.416	6918.07	8085	1166.93	9746.74	9809	62.2629	7.24927	209.356	208.192	-1.16366	209.356	209.546	0.1905	209.356	210.009	0.65345
	7.25365	0.52923	0.843227	0.313997	0.445008	0.545502	0.100493	0.404716	0.396192	-0.00852346	14.0667	-4398.28	-4586	-187.72	6790.01	7905	1114.99	9635.62	9691	55.3809	7.25594	209.247	208.086	-1.1611	209.247	209.446	0.1986	209.247	209.904	0.65649
	7.26031	0.529766	0.850677	0.320911	0.444174	0.545561	0.101388	0.404	0.395715	-0.00828505	14.075	-4528.82	-4705	-176.18	6662.09	7689	1026.91	9524.63	9586	61.3657	7.2626	209.137	207.979	-1.15782	209.137	209.344	0.20695	209.137	209.795	0.65804
	7.26698	0.530243	0.859022	0.328779	0.44322	0.545621	0.102401	0.403166	0.395179	-0.00798702	14.0833	-4659.36	-4816	-156.641	6534.18	7485	950.82	9413.65	9485	71.3505	7.26927	209.025	207.871	-1.154	209.025	209.241	0.21554	209.025	209.683	0.65798
	7.27365	0.53066	0.86838	0.33772	0.442266	0.54574	0.103474	0.402212	0.394583	-0.00762939	14.0917	-4790.06	-4919	-128.945	6406.11	7328	921.885	9302.53	9382	79.4686	7.27594	208.912	207.762	-1.14989	208.912	209.136	0.22418	208.912	209.568	0.65607
	7.28031	0.531018	0.878751	0.347733	0.441253	0.545859	0.104606	0.401139	0.393927	-0.00721216	14.1	-4920.59	-5014	-93.4054	6278.2	7224	945.798	9191.55	9272	80.4534	7.2826	208.798	207.653	-1.14554	208.798	209.031	0.23275	208.798	209.451	0.65225
	7.28698	0.531375	0.890195	0.35882	0.44024	0.545979	0.105739	0.399947	0.393093	-0.00685453	14.1083	-5051.13	-5104	-52.8661	6150.29	7161	1010.71	9080.56	9159	78.4382	7.28927	208.684	207.543	-1.14125	208.684	208.925	0.24104	208.684	209.33	0.64641
	7.29365	0.531614	0.902414	0.3708	0.439167	0.546157	0.10699	0.398636	0.392199	-0.0064373	14.1167	-5181.83	-5194	-12.17	6022.22	7119	1096.78	8969.44	9051	81.5562	7.29594	208.569	207.431	-1.13719	208.569	208.818	0.24897	208.569	209.207	0.63867
	7.30031	0.531793	0.915349	0.383556	0.438154	0.546336	0.108182	0.397265	0.391185	-0.00607967	14.125	-5312.37	-5285	27.3694	5894.31	7068	1173.69	8858.46	8948	89.541	7.3026	208.453	207.319	-1.13344	208.453	208.709	0.2563	208.453	209.082	0.62931
	7.30698	0.531912	0.92864	0.396729	0.43714	0.546455	0.109315	0.395715	0.390112	-0.00560284	14.1333	-5442.91	-5381	61.9087	5766.4	6992	1225.6	8747.47	8852	104.526	7.30927	208.337	207.207	-1.12986	208.337	208.6	0.26316	208.337	208.955	0.61876
	7.31365	0.531912	0.941873	0.409961	0.436127	0.546515	0.110388	0.394166	0.38892	-0.00524521	14.1417	-5573.6	-5479	94.6048	5638.33	6892	1253.67	8636.36	8758	121.644	7.31594	208.22	207.093	-1.12629	208.22	208.489	0.26965	208.22	208.827	0.60749
	7.32031	0.531793	0.954628	0.422835	0.435114	0.546515	0.111401	0.392616	0.387788	-0.00482798	14.15	-5704.14	-5575	129.144	5510.42	6775	1264.58	8525.37	8664	138.629	7.3226	208.101	206.979	-1.12253	208.101	208.377	0.27585	208.101	208.697	0.59593
	7.32698	0.531554	0.966489	0.434935	0.434101	0.546515	0.112414	0.391066	0.386596	-0.00447035	14.1583	-5834.68	-5666	168.683	5382.51	6651	1268.49	8414.39	8566	151.613	7.32927	207.982	206.864	-1.1186	207.982	208.264	0.28181	207.982	208.567	0.58437
	7.33365	0.531197	0.97692	0.445724	0.433028	0.546396	0.113368	0.389576	0.385404	-0.00417233	14.1667	-5965.38	-5745	220.38	5254.44	6536	1281.56	8303.27	8462	158.731	7.33594	207.862	206.747	-1.11454	207.862	208.149	0.28771	207.862	208.435	0.57298
	7.34031	0.53066	0.985622	0.454962	0.431955	0.546217	0.114262	0.388145	0.384271	-0.0038743	14.175	-6095.92	-5815	280.919	5126.53	6431	1304.47	8192.28	8355	162.716	7.3426	207.74	206.629	-1.11073	207.74	208.033	0.29331	207.74	208.302	0.56183
	7.34698	0.530005	0.99206	0.462055	0.430763	0.545919	0.115156	0.386834	0.383139	-0.00369549	14.1833	-6226.46	-5887	339.458	4998.62	6336	1337.38	8081.3	8242	160.701	7.34927	207.617	206.51	-1.10704	207.617	207.915	0.29856	207.617	208.168	0.55092
	7.35365	0.52923	0.995994	0.466764	0.429571	0.545621	0.11605	0.385642	0.382006	-0.00363588	14.1917	-6357.15	-5977	380.154	4870.55	6244	1373.45	7970.18	8135	164.819	7.35594	207.493	206.389	-1.10346	207.493	207.796	0.30327	207.493	208.033	0.54031
	7.36031	0.528336	0.997365	0.469029	0.428319	0.545263	0.116944	0.384569	0.380874	-0.00369549	14.2	-6487.69	-6082	405.694	4742.64	6152	1409.36	7859.2	8040	180.804	7.3626	207.368	206.268	-1.10013	207.368	207.675	0.30714	207.368	207.898	0.53
	7.36698	0.527263	0.995934	0.468671	0.427127	0.544906	0.117779	0.383615	0.379682	-0.00393391	14.2083	-6618.23	-6199	419.233	4614.73	6057	1442.27	7748.21	7950	201.789	7.36927	207.242	206.145	-1.09678	207.242	207.552	0.31007	207.242	207.762	0.52005
	7.37365	0.526011	0.99194	0.46593	0.425935	0.544548	0.118613	0.382721	0.378549	-0.00417233	14.2167	-6748.93	-6319	429.929	4486.66	5958	1471.34	7637.09	7857	219.907	7.37594	207.115	206.022	-1.0935	207.115	207.427	0.31197	207.115	207.626	0.51058
	7.38031	0.52464	0.985563	0.460923	0.424743	0.54419	0.119448	0.381947	0.377357	-0.00458956	14.225	-6879.47	-6420	459.468	4358.75	5854	1495.25	7526.11	7752	225.892	7.3826	206.988	205.898	-1.09041	206.988	207.301	0.31262	206.988	207.49	0.50145
	7.38698	0.523031	0.977099	0.454068	0.42367	0.543833	0.120163	0.381291	0.376225	-0.00506639	14.2333	-7010.01	-6499	511.008	4230.84	5739	1508.16	7415.12	7642	226.876	7.38927	206.86	205.773	-1.08742	206.86	207.173	0.31215	206.86	207.353	0.49269
	7.39365	0.521302	0.966966	0.445664	0.422657	0.543535	0.120878	0.380635	0.375092	-0.00554323	14.2417	-7140.7	-6564	576.704	4102.77	5616	1513.23	7304.01	7527	222.994	7.39594	206.732	205.648	-1.08456	206.732	207.043	0.3106	206.732	207.216	0.48423
	7.40031	0.519335	0.955701	0.436366	0.421703	0.543237	0.121534	0.380039	0.37396	-0.00607967	14.25	-7271.24	-6632	639.243	3974.86	5486	1511.14	7193.02	7420	226.979	7.4026	206.603	205.522	-1.08159	206.603	206.911	0.30833	206.603	207.079	0.47582
	7.40698	0.51719	0.94378	0.42659	0.420809	0.542939	0.12213	0.379503	0.372946	-0.00655651	14.2583	-7401.78	-6709	692.783	3846.95	5351	1504.05	7082.04	7328	245.964	7.40927	206.473	205.395	-1.07831	206.473	206.779	0.30559	206.473	206.941	0.4673
	7.41365	0.514805	0.93174	0.416934	0.419974	0.542641	0.122666	0.378966	0.371993	-0.00697374	14.2667	-7532.48	-6783	749.479	3718.88	5221	1502.12	6970.92	7247	276.082	7.41594	206.342	205.268	-1.07473	206.342	206.645	0.30279	206.342	206.801	0.4583
	7.42031	0.512302	0.920177	0.407875	0.41914	0.542283	0.123143	0.37843	0.371158	-0.00727177	14.275	-7663.02	-6856	807.018	3590.97	5094	1503.03	6859.93	7174	314.067	7.4226	206.211	205.14	-1.07085	206.211	206.511	0.29999	206.211	206.659	0.44829
	7.42698	0.50956	0.909388	0.399828	0.418305	0.541925	0.12362	0.377893	0.370324	-0.00756979	14.2833	-7793.56	-6937	856.557	3463.05	4966	1502.95	6748.95	7098	349.052	7.42927	206.078	205.011	-1.06692	206.078	206.375	0.29713	206.078	206.515	0.43649
	7.43365	0.506699	0.899851	0.393152	0.417531	0.541508	0.123978	0.377297	0.369549	-0.0077486	14.2917	-7924.25	-7043	881.253	3334.99	4827	1492.01	6637.83	7009	371.17	7.43594	205.945	204.882	-1.06293	205.945	206.239	0.29397	205.945	206.367	0.42241
	7.44031	0.503778	0.891805	0.388026	0.416756	0.541031	0.124276	0.376701	0.368834	-0.00786781	14.3	-8054.79	-7176	878.793	3207.08	4680	1472.92	6526.85	6896	369.154	7.4426	205.811	204.752	-1.05869	205.811	206.101	0.29058	205.811	206.217	0.40579
	7.44698	0.500679	0.885367	0.384688	0.41604	0.540555	0.124514	0.376105	0.368059	-0.00804663	14.3083	-8185.33	-7333	852.332	3079.16	4539	1459.84	6415.86	6765	349.139	7.44927	205.676	204.622	-1.05423	205.676	205.963	0.28694	205.676	206.063	0.38671
	7.45365	0.49758	0.880718	0.383139	0.415385	0.540137	0.124753	0.375509	0.367343	-0.00816584	14.3167	-8316.03	-7506	810.028	2951.1	4410	1458.9	6304.74	6627	322.257	7.45594	205.541	204.491	-1.0497	205.541	205.824	0.28294	205.541	205.906	0.36531
	7.46031	0.494361	0.877678	0.383317	0.414729	0.53966	0.124931	0.374913	0.366569	-0.00834465	14.325	-8446.57	-7668	778.568	2823.19	4300	1476.81	6193.76	6488	294.242	7.4626	205.405	204.359	-1.04529	205.405	205.683	0.27877	205.405	205.747	0.34219
	7.46698	0.491202	0.876248	0.385046	0.414193	0.539243	0.125051	0.374436	0.365853	-0.00858307	14.3333	-8577.11	-7811	766.107	2695.27	4207	1511.73	6082.77	6368	285.227	7.46927	205.268	204.226	-1.04136	205.268	205.542	0.2743	205.268	205.585	0.31751
	7.47365	0.488102	0.876188	0.388086	0.413716	0.538826	0.12511	0.374019	0.365198	-0.00882149	14.3417	-8707.8	-7938	769.803	2567.21	4121	1553.79	5971.66	6270	298.345	7.47594	205.13	204.092	-1.0379	205.13	205.4	0.26965	205.13	205.422	0.29188
	7.48031	0.485003	0.877261	0.392258	0.413358	0.538468	0.12511	0.373662	0.364602	-0.00905991	14.35	-8838.34	-8061	777.342	2439.3	4031	1591.7	5860.67	6190	329.33	7.4826	204.992	203.957	-1.0348	204.992	205.257	0.26518	204.992	205.258	0.26607
	7.48698	0.481963	0.879109	0.397146	0.41306	0.538111	0.125051	0.373483	0.364125	-0.00935793	14.3583	-8968.88	-8180	788.882	2311.38	3933	1621.62	5749.69	6119	369.315	7.48927	204.852	203.82	-1.03181	204.852	205.113	0.26113	204.852	205.093	0.24081
	7.49365	0.478923	0.881374	0.402451	0.412881	0.537694	0.124812	0.373423	0.363827	-0.00959635	14.3667	-9099.58	-8279	820.578	2183.32	3836	1652.68	5638.57	6051	412.433	7.49594	204.711	203.682	-1.02865	204.711	204.968	0.25773	204.711	204.927	0.21667
	7.50031	0.475883	0.883818	0.407934	0.412881	0.537276	0.124395	0.373483	0.363708	-0.00977516	14.375	-9230.12	-8356	874.117	2055.4	3742	1686.6	5527.58	5981	453.417	7.5026	204.567	203.542	-1.0249	204.567	204.823	0.25523	204.567	204.762	0.19431
	7.50698	0.472844	0.885963	0.41312	0.412941	0.536799	0.123858	0.373662	0.363827	-0.00983477	14.3833	-9360.66	-8421	939.656	1927.49	3653	1725.51	5416.6	5907	490.402	7.50927	204.422	203.402	-1.02038	204.422	204.676	0.25355	204.422	204.596	0.17398
	7.51365	0.469804	0.887394	0.41759	0.413179	0.536203	0.123024	0.37396	0.364125	-0.00983477	14.3917	-9491.35	-8491	1000.35	1799.43	3568	1768.57	5305.48	5833	527.52	7.51594	204.275	203.26	-1.01459	204.275	204.528	0.25291	204.275	204.431	0.15587
	7.52031	0.466645	0.887871	0.421226	0.413597	0.535548	0.121951	0.374377	0.364661	-0.00971556	14.4	-9621.89	-8570	1051.89	1671.51	3485	1813.49	5194.49	5760	565.505	7.5226	204.125	203.118	-1.00743	204.125	204.379	0.2532	204.125	204.265	0.13978
	7.52698	0.463486	0.886917	0.423431	0.414133	0.534892	0.120759	0.374913	0.365317	-0.00959635	14.4083	-9752.43	-8659	1093.43	1543.6	3402	1858.4	5083.51	5689	605.49	7.52927	203.974	202.975	-0.99886	203.974	204.228	0.25445	203.974	204.1	0.12565
	7.53365	0.460267	0.884354	0.424087	0.414848	0.534177	0.119328	0.375569	0.366211	-0.00935793	14.4167	-9883.13	-8751	1132.13	1415.54	3320	1904.46	4972.39	5621	648.608	7.53594	203.82	202.831	-0.98908	203.82	204.077	0.25654	203.82	203.934	0.11313
	7.54031	0.457048	0.880003	0.422955	0.415683	0.533462	0.117779	0.376284	0.367165	-0.00911951	14.425	-10013.7	-8820	1193.67	1287.62	3249	1961.38	4861.41	5549	687.593	7.5426	203.665	202.687	-0.97835	203.665	203.925	0.25934	203.665	203.767	0.10186
	7.54698	0.45383	0.873685	0.419855	0.416577	0.532866	0.116289	0.377119	0.368178	-0.0089407	14.4333	-10144.2	-8851	1293.21	1159.71	3192	2032.29	4750.42	5467	716.577	7.54927	203.509	202.542	-0.96714	203.509	203.771	0.2625	203.509	203.6	0.09144
	7.55365	0.45073	0.865519	0.414789	0.417531	0.532389	0.114858	0.378072	0.369251	-0.00882149	14.4417	-10274.9	-8842	1432.9	1031.64	3141	2109.36	4639.3	5368	728.695	7.55594	203.351	202.395	-0.95576	203.351	203.617	0.26584	203.351	203.433	0.08148
	7.56031	0.447631	0.855625	0.407994	0.418484	0.532031	0.113547	0.379086	0.370383	-0.00870228	14.45	-10405.4	-8794	1611.44	903.732	3080	2176.27	4528.32	5259	730.68	7.5626	203.193	202.248	-0.94455	203.193	203.462	0.26906	203.193	203.264	0.07159
	7.56698	0.44471	0.84424	0.39953	0.419319	0.531971	0.112653	0.380099	0.371397	-0.00870228	14.4583	-10536	-8723	1812.98	775.82	2998	2222.18	4417.33	5145	727.665	7.56927	203.034	202.1	-0.93359	203.034	203.305	0.27191	203.034	203.095	0.06157
	7.57365	0.441849	0.831842	0.389993	0.419974	0.53215	0.112176	0.381172	0.372469	-0.00870228	14.4667	-10666.7	-8654	2012.68	647.754	2896	2248.25	4311.87	5032	720.129	7.57594	202.874	201.951	-0.92286	202.874	203.148	0.27418	202.874	202.925	0.05149
	7.58031	0.439107	0.818789	0.379682	0.420511	0.532568	0.112057	0.382245	0.373483	-0.00876188	14.475	-10797.2	-8605	2192.22	519.841	2774	2254.16	4207.09	4934	726.909	7.5826	202.714	201.801	-0.91231	202.714	202.989	0.27567	202.714	202.755	0.04148
	7.58698	0.436485	0.805557	0.369072	0.420868	0.533283	0.112414	0.383198	0.374496	-0.00870228	14.4833	-10927.8	-8599	2328.76	391.929	2661	2269.07	4102.31	4851	748.689	7.58927	202.553	201.651	-0.90158	202.553	202.829	0.2762	202.553	202.585	0.03176
	7.59365	0.433922	0.792742	0.35882	0.421047	0.534296	0.113249	0.384033	0.375569	-0.00846386	14.4917	-11058.5	-8653	2405.45	263.863	2579	2315.14	3997.4	4776	778.595	7.59594	202.392	201.501	-0.89061	202.392	202.668	0.27585	202.392	202.414	0.02271
	7.60031	0.431418	0.780702	0.349283	0.421107	0.535607	0.114501	0.384808	0.376761	-0.00804663	14.5	-11189	-8759	2429.99	135.951	2540	2404.05	3892.62	4698	805.375	7.6026	202.23	201.351	-0.87941	202.23	202.505	0.27477	202.23	202.245	0.01454
	7.60698	0.428975	0.769794	0.340819	0.420988	0.537157	0.116169	0.385344	0.378132	-0.00721216	14.5083	-11319.5	-8905	2414.53	8.03839	2557	2548.96	3787.84	4620	832.156	7.60927	202.068	201.2	-0.86808	202.068	202.341	0.27329	202.068	202.075	0.00727
	7.61365	0.42659	0.760317	0.333726	0.420868	0.539005	0.118136	0.385761	0.379801	-0.00596046	14.5167	-11450.2	-9078	2372.23	-120.028	2625	2745.03	3682.94	4550	867.061	7.61594	201.906	201.049	-0.857	201.906	202.178	0.27167	201.906	201.907	0.00089
	7.62031	0.424325	0.752389	0.328064	0.42069	0.541091	0.120401	0.386	0.381887	-0.00411272	14.525	-11580.8	-9261	2319.77	-247.94	2723	2970.94	3578.16	4498	919.842	7.6226	201.744	200.898	-0.84639	201.744	202.014	0.27031	201.744	201.739	-0.00471
	7.62698	0.42212	0.745952	0.323832	0.420511	0.543416	0.122905	0.386059	0.384331	-0.00172853	14.5333	-11711.3	-9451	2260.31	-375.852	2831	3206.85	3473.38	4478	1004.62	7.62927	201.582	200.745	-0.83655	201.582	201.851	0.26935	201.582	201.572	-0.0096
	7.63365	0.420153	0.740945	0.320792	0.420392	0.546038	0.125647	0.386059	0.387251	0.00119209	14.5417	-11842	-9646	2196	-503.918	2923	3426.92	3368.47	4498	1129.53	7.63594	201.419	200.592	-0.82767	201.419	201.689	0.26906	201.419	201.405	-0.01406
	7.64031	0.418305	0.737011	0.318706	0.420392	0.54884	0.128448	0.38594	0.390589	0.00464916	14.55	-11972.5	-9850	2122.54	-631.831	2973	3604.83	3263.69	4553	1289.31	7.6426	201.257	200.437	-0.81974	201.257	201.527	0.26947	201.257	201.239	-0.01812
	7.64698	0.416696	0.733972	0.317276	0.420511	0.55182	0.131309	0.385821	0.394285	0.00846386	14.5583	-12103.1	-10063	2040.08	-759.743	2974	3733.74	3158.91	4640	1481.09	7.64927	201.095	200.282	-0.81253	201.095	201.365	0.27066	201.095	201.073	-0.02194
	7.65365	0.415385	0.731409	0.316024	0.420749	0.554919	0.13417	0.385702	0.398159	0.0124574	14.5667	-12233.8	-10271	1962.78	-887.809	2932	3819.81	3054.01	4744	1689.99	7.65594	200.932	200.126	-0.80556	200.932	201.205	0.27263	200.932	200.906	-0.02557
	7.66031	0.414252	0.729024	0.314772	0.421107	0.558078	0.136971	0.385642	0.402153	0.0165105	14.575	-12364.3	-10473	1891.32	-1015.72	2852	3867.72	2949.23	4840	1890.77	7.6626	200.769	199.97	-0.79858	200.769	201.044	0.27508	200.769	200.739	-0.02921
	7.66698	0.413418	0.726521	0.313103	0.421584	0.561118	0.139534	0.385582	0.405967	0.0203848	14.5833	-12494.9	-10668	1826.85	-1143.63	2755	3898.63	2844.45	4916	2071.55	7.66927	200.605	199.813	-0.79107	200.605	200.882	0.27787	200.605	200.572	-0.03272
	7.67365	0.412762	0.72366	0.310898	0.42218	0.56392	0.14174	0.385702	0.409365	0.023663	14.5917	-12625.6	-10864	1761.55	-1271.7	2653	3924.7	2739.54	4954	2214.46	7.67594	200.44	199.657	-0.78291	200.44	200.72	0.28056	200.44	200.404	-0.03618
	7.68031	0.412285	0.720382	0.308096	0.422835	0.566363	0.143528	0.38588	0.412285	0.0264049	14.6	-12756.1	-11065	1691.09	-1399.61	2545	3944.61	2634.76	4942	2307.24	7.6826	200.275	199.501	-0.77379	200.275	200.558	0.28312	200.275	200.235	-0.03952
	7.68698	0.411928	0.716507	0.30458	0.423551	0.568211	0.14466	0.386119	0.414431	0.0283122	14.6083	-12886.6	-11273	1613.63	-1527.52	2418	3945.52	2529.98	4872	2342.02	7.68927	200.109	199.345	-0.76389	200.109	200.395	0.28545	200.109	200.066	-0.04297
	7.69365	0.411749	0.712276	0.300527	0.424325	0.569403	0.145078	0.386477	0.415742	0.0292659	14.6167	-13017.3	-11488	1529.33	-1655.59	2262	3917.59	2425.07	4731	2305.93	7.69594	199.943	199.19	-0.7534	199.943	200.231	0.28754	199.943	199.897	-0.04655
	7.70031	0.411689	0.707805	0.296116	0.425041	0.569761	0.14472	0.386894	0.416219	0.0293255	14.625	-13147.9	-11686	1461.86	-1783.5	2086	3869.5	2320.29	4518	2197.71	7.7026	199.778	199.035	-0.74255	199.778	200.067	0.28944	199.778	199.728	-0.05037
	7.70698	0.411689	0.703216	0.291526	0.425696	0.569224	0.143528	0.38743	0.415862	0.0284314	14.6333	-13278.4	-11859	1419.4	-1911.42	1895	3806.42	2215.51	4247	2031.49	7.70927	199.613	198.881	-0.73188	199.613	199.904	0.29111	199.613	199.559	-0.0543
	7.71365	0.411749	0.698745	0.286996	0.426233	0.567615	0.141382	0.387967	0.414789	0.0268221	14.6417	-13409.1	-11992	1417.1	-2039.48	1704	3743.48	2110.61	3925	1814.39	7.71594	199.449	198.727	-0.72163	199.449	199.742	0.29254	199.449	199.391	-0.05841
	7.72031	0.411928	0.694633	0.282705	0.426769	0.565052	0.138283	0.388563	0.41312	0.0245571	14.65	-13539.6	-12076	1463.64	-2167.39	1526	3693.39	2005.83	3594	1588.17	7.7226	199.286	198.574	-0.71197	199.286	199.58	0.29368	199.286	199.224	-0.06234
	7.72698	0.412166	0.691056	0.27889	0.427246	0.561476	0.13423	0.389218	0.411034	0.0218153	14.6583	-13670.2	-12125	1545.18	-2295.31	1360	3655.31	1901.05	3283	1381.95	7.72927	199.124	198.421	-0.70274	199.124	199.418	0.29451	199.124	199.058	-0.06598
	7.73365	0.412464	0.688016	0.275552	0.427663	0.557065	0.129402	0.389874	0.408769	0.0188947	14.6667	-13800.9	-12169	1631.88	-2423.37	1205	3628.37	1796.14	3004	1207.86	7.73594	198.963	198.269	-0.69362	198.963	199.258	0.2951	198.963	198.894	-0.06914
	7.74031	0.412941	0.685632	0.272691	0.428081	0.551879	0.123799	0.390589	0.406444	0.0158548	14.675	-13931.4	-12228	1703.41	-2551.28	1055	3606.28	1691.36	2766	1074.64	7.7426	198.802	198.118	-0.68432	198.802	199.098	0.29528	198.802	198.73	-0.07182
	7.74698	0.413477	0.683784	0.270307	0.428557	0.546098	0.11754	0.391304	0.404179	0.0128746	14.6833	-14062	-12316	1745.95	-2679.2	918	3597.2	1586.58	2560	973.419	7.74927	198.643	197.968	-0.67466	198.643	198.937	0.29481	198.643	198.568	-0.07409
	7.75365	0.414073	0.682473	0.2684	0.429034	0.539899	0.110865	0.392079	0.402212	0.0101328	14.6917	-14192.6	-12442	1750.65	-2807.26	799	3606.26	1481.68	2381	899.325	7.75594	198.484	197.819	-0.66448	198.484	198.777	0.29355	198.484	198.407	-0.07612
	7.76031	0.414789	0.68152	0.266731	0.42963	0.533462	0.103831	0.392914	0.400543	0.00762939	14.7	-14323.2	-12584	1739.19	-2935.17	693	3628.17	1376.9	2221	844.105	7.7626	198.325	197.672	-0.65369	198.325	198.617	0.29128	198.325	198.247	-0.07826
	7.76698	0.415564	0.680745	0.265181	0.430286	0.526965	0.0966787	0.393808	0.399232	0.00542402	14.7083	-14453.7	-12714	1739.73	-3063.09	589	3652.09	1272.12	2073	800.885	7.76927	198.168	197.525	-0.64248	198.168	198.456	0.28795	198.168	198.087	-0.08082
	7.77365	0.416338	0.680149	0.26381	0.431061	0.520468	0.089407	0.394821	0.398278	0.00345707	14.7167	-14584.4	-12820	1764.42	-3191.15	476	3667.15	1167.21	1930	762.791	7.77594	198.011	197.38	-0.63109	198.011	198.294	0.28354	198.011	197.927	-0.08422
	7.78031	0.417233	0.679612	0.26238	0.431895	0.514209	0.082314	0.395954	0.397742	0.00178814	14.725	-14715	-12901	1813.96	-3319.07	355	3674.07	1062.43	1784	721.571	7.7826	197.855	197.235	-0.62	197.855	198.133	0.27812	197.855	197.766	-0.08875
	7.78698	0.418127	0.679016	0.26089	0.432789	0.508189	0.0753999	0.397146	0.397503	0.000357628	14.7333	-14845.5	-12963	1882.5	-3446.98	222	3668.98	957.649	1636	678.351	7.78927	197.701	197.091	-0.60982	197.701	197.973	0.27174	197.701	197.606	-0.09477
	7.79365	0.419021	0.67842	0.259399	0.433803	0.502586	0.0687838	0.398517	0.397682	-0.000834465	14.7417	-14976.2	-13023	1953.2	-3575.04	85	3660.04	852.743	1479	626.257	7.79594	197.548	196.947	-0.60075	197.548	197.812	0.26471	197.548	197.445	-0.1021
	7.80031	0.419974	0.677824	0.25785	0.434816	0.497401	0.0625849	0.400066	0.398159	-0.00190735	14.75	-15106.7	-13098	2008.74	-3702.96	-53	3649.96	747.963	1329	581.037	7.8026	197.395	196.802	-0.59306	197.395	197.653	0.25738	197.395	197.285	-0.1105
	7.80698	0.420988	0.677228	0.25624	0.435948	0.492692	0.0567436	0.401676	0.398934	-0.00274181	14.7583	-15237.3	-13191	2046.28	-3830.87	-194	3636.87	643.183	1193	549.817	7.80927	197.244	196.657	-0.58693	197.244	197.494	0.2501	197.244	197.125	-0.11957
	7.81365	0.422001	0.676692	0.254691	0.437081	0.488579	0.0514984	0.403404	0.400066	-0.00333786	14.7667	-15368	-13300	2067.97	-3958.93	-338	3620.93	538.277	1073	534.723	7.81594	197.094	196.512	-0.58204	197.094	197.337	0.2433	197.094	196.965	-0.12869
	7.82031	0.423133	0.676334	0.253201	0.438273	0.485003	0.04673	0.405252	0.401437	-0.0038147	14.775	-15498.5	-13423	2075.51	-4086.85	-492	3594.85	433.497	967	533.503	7.8226	196.943	196.365	-0.57804	196.943	197.181	0.23717	196.943	196.806	-0.13733
	7.82698	0.424325	0.676215	0.251889	0.439465	0.482023	0.0425577	0.407159	0.403166	-0.00399351	14.7833	-15629.1	-13556	2073.05	-4214.76	-643	3571.76	328.717	868	539.283	7.82927	196.794	196.219	-0.57465	196.794	197.025	0.23186	196.794	196.648	-0.14508
	7.83365	0.425637	0.676394	0.250757	0.440776	0.479758	0.0389814	0.409186	0.405252	-0.00393391	14.7917	-15759.7	-13700	2059.75	-4342.83	-787	3555.83	223.811	774	550.189	7.83594	196.644	196.072	-0.57137	196.644	196.871	0.22733	196.644	196.492	-0.15175
	7.84031	0.427127	0.67693	0.249803	0.442088	0.478208	0.0361204	0.411212	0.407577	-0.00363588	14.8	-15890.3	-13850	2040.29	-4470.74	-917	3553.74	119.031	679	559.969	7.8426	196.494	195.926	-0.56803	196.494	196.717	0.22328	196.494	196.337	-0.15741
	7.84698	0.428796	0.677943	0.249147	0.443518	0.477433	0.033915	0.413358	0.410318	-0.00303984	14.8083	-16020.8	-14002	2018.83	-4598.65	-1026	3572.65	14.2505	591	576.749	7.84927	196.344	195.78	-0.56434	196.344	196.564	0.21964	196.344	196.182	-0.16213
	7.85365	0.430703	0.679553	0.248849	0.444949	0.477493	0.0325441	0.415504	0.413418	-0.00208616	14.8167	-16151.5	-14151	2000.52	-4726.72	-1119	3607.72	-90.6554	519	609.655	7.85594	196.194	195.634	-0.5601	196.194	196.41	0.21607	196.194	196.028	-0.16624
	7.86031	0.432909	0.681758	0.248849	0.446439	0.478387	0.0319481	0.417709	0.416815	-0.00089407	14.825	-16282.1	-14279	2003.06	-4854.63	-1204	3650.63	-195.435	465	660.435	7.8626	196.045	195.489	-0.55557	196.045	196.257	0.21208	196.045	195.875	-0.17029
	7.86698	0.435472	0.684798	0.249326	0.447929	0.480175	0.0322461	0.419915	0.42063	0.000715256	14.8333	-16412.6	-14383	2029.6	-4982.54	-1291	3691.54	-300.216	428	728.216	7.86927	195.896	195.345	-0.55099	195.896	196.103	0.20736	195.896	195.721	-0.175
	7.87365	0.438571	0.688672	0.250101	0.449538	0.482917	0.0333786	0.422239	0.424743	0.0025034	14.8417	-16543.3	-14470	2073.3	-5110.61	-1384	3726.61	-405.122	403	808.122	7.87594	195.748	195.201	-0.54651	195.748	195.949	0.20171	195.748	195.567	-0.18078
	7.88031	0.442207	0.6935	0.251293	0.451148	0.486493	0.0353456	0.424623	0.429273	0.00464916	14.85	-16673.8	-14555	2118.84	-5238.52	-1484	3754.52	-509.902	382	891.902	7.8826	195.6	195.058	-0.54234	195.6	195.795	0.19509	195.6	195.412	-0.18811
	7.88698	0.446498	0.699282	0.252783	0.452816	0.490963	0.038147	0.427008	0.434041	0.00703335	14.8583	-16804.4	-14652	2152.38	-5366.43	-1591	3775.43	-614.682	359	973.682	7.88927	195.453	194.915	-0.53841	195.453	195.641	0.18775	195.453	195.256	-0.197
	7.89365	0.451565	0.706017	0.254452	0.454545	0.496209	0.0416636	0.429392	0.439048	0.00965595	14.8667	-16935.1	-14773	2162.07	-5494.5	-1700	3794.5	-719.588	323	1042.59	7.89594	195.307	194.772	-0.53489	195.307	195.486	0.17977	195.307	195.099	-0.20742
	7.90031	0.457466	0.713646	0.256181	0.456214	0.50211	0.0458956	0.431776	0.444233	0.0124574	14.875	-17065.6	-14926	2139.61	-5622.41	-1814	3808.41	-824.368	253	1077.37	7.9026	195.16	194.629	-0.53173	195.16	195.332	0.17136	195.16	194.941	-0.21911
	7.90698	0.464261	0.722051	0.25779	0.457883	0.508487	0.0506043	0.434101	0.449538	0.0154376	14.8833	-17196.2	-15100	2096.15	-5750.32	-1932	3818.32	-929.148	138	1067.15	7.90927	195.014	194.485	-0.52893	195.014	195.177	0.16272	195.014	194.783	-0.23163
	7.91365	0.47195	0.731111	0.259161	0.459611	0.515163	0.0555515	0.436366	0.454783	0.0184178	14.8917	-17326.8	-15293	2033.85	-5878.39	-2061	3817.39	-1034.05	-14	1020.05	7.91594	194.869	194.342	-0.52625	194.869	195.023	0.15408	194.869	194.624	-0.24449
	7.92031	0.480533	0.740528	0.259995	0.461221	0.521958	0.0607371	0.438571	0.45985	0.0212789	14.9	-17457.4	-15495	1962.39	-6006.3	-2201	3805.3	-1138.83	-202	936.834	7.9226	194.723	194.199	-0.52369	194.723	194.869	0.14567	194.723	194.466	-0.25731
	7.92698	0.489891	0.750244	0.260353	0.46289	0.528634	0.0657439	0.440598	0.464678	0.0240803	14.9083	-17587.9	-15699	1888.93	-6134.21	-2346	3788.21	-1243.61	-406	837.614	7.92927	194.577	194.056	-0.52107	194.577	194.715	0.1378	194.577	194.308	-0.26942
	7.93365	0.499904	0.7599	0.259995	0.464439	0.535131	0.0706911	0.442505	0.469089	0.0265837	14.9167	-17718.6	-15903	1815.62	-6262.28	-2496	3766.28	-1348.52	-603	745.52	7.93594	194.432	193.913	-0.51838	194.432	194.562	0.13036	194.432	194.151	-0.28056
	7.94031	0.510514	0.769317	0.258803	0.46593	0.541151	0.0752211	0.444233	0.472963	0.0287294	14.925	-17849.2	-16096	1753.16	-6390.19	-2640	3750.19	-1453.3	-792	661.3	7.9426	194.287	193.771	-0.51563	194.287	194.41	0.12345	194.287	193.996	-0.29039
	7.94698	0.521541	0.778437	0.256896	0.46736	0.546634	0.0792742	0.445843	0.476241	0.0303984	14.9333	-17979.7	-16277	1702.7	-6518.1	-2777	3741.1	-1558.08	-972	586.08	7.94927	194.142	193.629	-0.51289	194.142	194.259	0.11713	194.142	193.843	-0.29879
	7.95365	0.532806	0.787079	0.254273	0.468731	0.551522	0.0827909	0.447333	0.478864	0.0315309	14.9417	-18110.4	-16450	1660.4	-6646.17	-2912	3734.17	-1662.99	-1154	508.986	7.95594	193.998	193.488	-0.5104	193.998	194.109	0.1114	193.998	193.692	-0.30577
	7.96031	0.54425	0.795245	0.250995	0.470042	0.555873	0.0858307	0.448704	0.480652	0.0319481	14.95	-18240.9	-16622	1618.94	-6774.08	-3054	3720.08	-1767.77	-1335	432.766	7.9626	193.855	193.347	-0.50825	193.855	193.961	0.10645	193.855	193.543	-0.3115
	7.96698	0.555634	0.802875	0.24724	0.471234	0.559628	0.0883937	0.449896	0.481784	0.0318885	14.9583	-18371.5	-16796	1575.48	-6901.99	-3209	3692.99	-1872.55	-1515	357.546	7.96927	193.713	193.206	-0.50664	193.713	193.815	0.10234	193.713	193.396	-0.31614
	7.97365	0.56684	0.810087	0.243247	0.472426	0.562847	0.0904202	0.450969	0.482202	0.0312328	14.9667	-18502.2	-16967	1535.17	-7030.06	-3372	3658.06	-1977.45	-1691	286.452	7.97594	193.571	193.065	-0.50557	193.571	193.67	0.09918	193.571	193.251	-0.31978
	7.98031	0.577927	0.817001	0.239074	0.473619	0.565648	0.0920296	0.451922	0.481963	0.0300407	14.975	-18632.7	-17134	1498.71	-7157.97	-3546	3611.97	-2082.23	-1855	227.232	7.9826	193.43	192.925	-0.50515	193.43	193.527	0.09697	193.43	193.107	-0.32288
	7.98698	0.588775	0.823557	0.234783	0.474751	0.568032	0.0932813	0.452757	0.481188	0.0284314	14.9833	-18763.3	-17294	1469.25	-7285.89	-3719	3566.89	-2187.01	-2008	179.013	7.98927	193.289	192.784	-0.50545	193.289	193.385	0.09561	193.289	192.964	-0.32574
	7.99365	0.599384	0.830054	0.23067	0.475824	0.570059	0.0942349	0.453413	0.479996	0.0265837	14.9917	-18893.9	-17449	1444.95	-7413.95	-3889	3524.95	-2291.92	-2149	142.919	7.99594	193.149	192.642	-0.50634	193.149	193.244	0.09501	193.149	192.82	-0.32872
	8.00031	0.609756	0.836492	0.226736	0.476897	0.571907	0.0950098	0.453949	0.478506	0.0245571	15	-19024.5	-17599	1425.49	-7541.86	-4057	3484.86	-2396.7	-2281	115.699	8.0026	193.008	192.5	-0.50777	193.008	193.103	0.09489	193.008	192.675	-0.3323
	8.00698	0.619948	0.842869	0.222921	0.47791	0.573575	0.0956655	0.454307	0.476837	0.0225306	15.0083	-19155	-17741	1414.03	-7669.78	-4227	3442.78	-2501.48	-2408	93.4788	8.00927	192.866	192.357	-0.50927	192.866	192.961	0.09506	192.866	192.53	-0.33677
	8.01365	0.629961	0.849366	0.219405	0.478864	0.575066	0.0962019	0.454605	0.475168	0.0205636	15.0167	-19285.7	-17878	1407.72	-7797.84	-4402	3395.84	-2606.38	-2534	72.3847	8.01594	192.724	192.214	-0.51058	192.724	192.819	0.09513	192.724	192.382	-0.34243
	8.02031	0.639737	0.855982	0.216246	0.479758	0.576377	0.0966191	0.454843	0.473559	0.0187159	15.025	-19416.3	-18000	1416.26	-7925.75	-4573	3352.75	-2711.16	-2664	47.1648	8.0226	192.581	192.07	-0.51135	192.581	192.676	0.09477	192.581	192.232	-0.34946
	8.02698	0.649393	0.862598	0.213206	0.480533	0.577629	0.097096	0.454962	0.472069	0.0171065	15.0333	-19546.8	-18111	1435.8	-8053.67	-4736	3317.67	-2815.94	-2802	13.9449	8.02927	192.437	191.926	-0.51141	192.437	192.531	0.09346	192.437	192.079	-0.35804
	8.03365	0.65887	0.869334	0.210464	0.481188	0.578821	0.0976324	0.455141	0.470817	0.015676	15.0417	-19677.5	-18215	1462.5	-8181.73	-4881	3300.73	-2920.85	-2952	-31.1492	8.03594	192.292	191.781	-0.51069	192.292	192.383	0.0912	192.292	191.924	-0.36805
	8.04031	0.668168	0.876009	0.207841	0.481784	0.579834	0.0980496	0.45526	0.469744	0.0144839	15.05	-19808	-18320	1488.04	-8309.64	-4999	3310.64	-3025.63	-3094	-68.369	8.0426	192.146	191.637	-0.50902	192.146	192.234	0.08792	192.146	191.767	-0.37926
	8.04698	0.677288	0.882626	0.205338	0.482142	0.580728	0.0985861	0.455439	0.46891	0.0134706	15.0583	-19938.6	-18427	1511.58	-8437.56	-5096	3341.56	-3130.41	-3211	-80.5889	8.04927	192	191.493	-0.50682	192	192.083	0.08363	192	191.608	-0.39142
	8.05365	0.686228	0.889122	0.202894	0.48238	0.581443	0.0990629	0.455558	0.468314	0.0127554	15.0667	-20069.3	-18534	1535.27	-8565.62	-5187	3378.62	-3235.32	-3299	-63.683	8.05594	191.853	191.348	-0.50426	191.853	191.931	0.07844	191.853	191.449	-0.40412
	8.06031	0.694931	0.895381	0.20045	0.482321	0.58198	0.099659	0.455558	0.467896	0.0123382	15.075	-20199.8	-18642	1557.81	-8693.54	-5288	3405.54	-3340.1	-3359	-18.9029	8.0626	191.705	191.203	-0.50193	191.705	191.778	0.07259	191.705	191.288	-0.41712
	8.06698	0.703275	0.901341	0.198066	0.482142	0.582397	0.100255	0.455499	0.467718	0.012219	15.0833	-20330.4	-18756	1574.35	-8821.45	-5405	3416.45	-3444.88	-3407	37.8772	8.06927	191.558	191.057	-0.50027	191.558	191.624	0.06634	191.558	191.128	-0.43005
	8.07365	0.711203	0.906825	0.195622	0.481606	0.582576	0.10097	0.45526	0.467777	0.012517	15.0917	-20461	-18883	1578.05	-8949.51	-5547	3402.51	-3549.78	-3473	76.7832	8.07594	191.41	190.91	-0.49961	191.41	191.47	0.06014	191.41	190.967	-0.44245
	8.08031	0.718594	0.911772	0.193179	0.480831	0.582457	0.101626	0.454783	0.467956	0.0131726	15.1	-20591.6	-19022	1569.59	-9077.43	-5702	3375.43	-3654.56	-3585	69.5633	8.0826	191.262	190.762	-0.50009	191.262	191.316	0.05442	191.262	190.808	-0.45425
	8.08698	0.725448	0.916064	0.190616	0.479817	0.582159	0.102341	0.454009	0.468314	0.0143051	15.1083	-20722.1	-19169	1553.12	-9205.34	-5850	3355.34	-3759.34	-3740	19.3434	8.08927	191.114	190.612	-0.50187	191.114	191.163	0.04924	191.114	190.648	-0.46527
	8.09365	0.731528	0.919461	0.187933	0.478446	0.581563	0.103116	0.452936	0.468791	0.0158548	15.1167	-20852.8	-19321	1531.82	-9333.4	-5983	3350.4	-3864.25	-3928	-63.7507	8.09594	190.965	190.46	-0.50491	190.965	191.01	0.04464	190.965	190.489	-0.47571
	8.10031	0.736833	0.922024	0.185192	0.476837	0.580728	0.103891	0.451624	0.469327	0.0177026	15.125	-20983.4	-19460	1523.36	-9461.32	-6096	3365.32	-3969.03	-4132	-162.971	8.1026	190.816	190.307	-0.5089	190.816	190.857	0.04059	190.816	190.331	-0.48554
	8.10698	0.741243	0.923514	0.182271	0.474989	0.579596	0.104606	0.450015	0.469863	0.0198483	15.1333	-21113.9	-19580	1533.9	-9589.23	-6193	3396.23	-4073.81	-4320	-246.19	8.10927	190.667	190.153	-0.51367	190.667	190.704	0.03702	190.667	190.172	-0.49519
	8.11365	0.744641	0.923932	0.179291	0.472963	0.578284	0.105321	0.448108	0.470281	0.0221729	15.1417	-21244.6	-19689	1555.6	-9717.3	-6274	3443.3	-4178.72	-4480	-301.285	8.11594	190.517	189.999	-0.51874	190.517	190.551	0.03397	190.517	190.013	-0.5045
	8.12031	0.746965	0.923276	0.176311	0.470817	0.576735	0.105917	0.446081	0.470519	0.0244379	15.15	-21375.1	-19803	1572.14	-9845.21	-6339	3506.21	-4283.5	-4610	-326.504	8.1226	190.367	189.843	-0.52374	190.367	190.399	0.03159	190.367	189.854	-0.51361
	8.12698	0.748277	0.921607	0.17333	0.468552	0.574946	0.106394	0.443935	0.4704	0.0264645	15.1583	-21505.7	-19929	1576.67	-9973.12	-6393	3580.12	-4388.28	-4716	-327.724	8.12927	190.216	189.688	-0.52833	190.216	190.246	0.02993	190.216	189.694	-0.52237
	8.13365	0.748575	0.918984	0.17041	0.466287	0.573039	0.106752	0.44167	0.469804	0.0281334	15.1667	-21636.4	-20073	1563.37	-10101.2	-6446	3655.19	-4512.37	-4810	-297.632	8.13594	190.064	189.531	-0.53244	190.064	190.093	0.02879	190.064	189.533	-0.53078
	8.14031	0.7478	0.915527	0.167727	0.463963	0.571012	0.10705	0.439405	0.468791	0.0293851	15.175	-21766.9	-20233	1533.91	-10229.1	-6508	3721.1	-4640.57	-4907	-266.43	8.1426	189.911	189.375	-0.53567	189.911	189.939	0.02861	189.911	189.372	-0.53847
	8.14698	0.746191	0.911355	0.165164	0.461757	0.568926	0.107169	0.43714	0.467181	0.0300407	15.1833	-21897.4	-20389	1508.45	-10357	-6592	3765.01	-4768.77	-5017	-248.228	8.14927	189.756	189.218	-0.53776	189.756	189.785	0.02926	189.756	189.211	-0.54509
	8.15365	0.743687	0.906765	0.163078	0.459552	0.566781	0.107229	0.434875	0.464976	0.0301003	15.1917	-22028.1	-20527	1501.15	-10485.1	-6707	3778.08	-4897.13	-5135	-237.872	8.15594	189.6	189.061	-0.53846	189.6	189.631	0.03118	189.6	189.05	-0.54997
	8.16031	0.740528	0.901878	0.16135	0.457466	0.564694	0.107229	0.43267	0.462234	0.0295639	15.2	-22158.7	-20647	1511.68	-10613	-6845	3767.99	-5025.33	-5265	-239.67	8.1626	189.442	188.904	-0.53775	189.442	189.476	0.03415	189.442	188.889	-0.55283
	8.16698	0.736773	0.89699	0.160217	0.455499	0.562608	0.10711	0.430524	0.459075	0.0285506	15.2083	-22289.2	-20758	1531.22	-10740.9	-6981	3759.9	-5153.53	-5394	-240.467	8.16927	189.282	188.747	-0.53549	189.282	189.321	0.03838	189.282	188.729	-0.55313
	8.17365	0.732601	0.892401	0.1598	0.453591	0.560582	0.10699	0.428438	0.455558	0.0271201	15.2167	-22419.9	-20865	1554.92	-10869	-7108	3760.97	-5281.89	-5514	-232.111	8.17594	189.121	188.589	-0.53209	189.121	189.165	0.04333	189.121	188.57	-0.55087
	8.18031	0.72813	0.888288	0.160158	0.451803	0.558674	0.106871	0.426412	0.451863	0.0254512	15.225	-22550.5	-20964	1586.46	-10996.9	-7218	3778.88	-5410.09	-5621	-210.909	8.1826	188.96	188.432	-0.52792	188.96	189.008	0.04858	188.96	188.413	-0.54616
	8.18698	0.723541	0.884891	0.16135	0.450075	0.556827	0.106752	0.424385	0.448048	0.023663	15.2333	-22681	-21058	1623	-11124.8	-7316	3808.79	-5538.29	-5705	-166.707	8.18927	188.798	188.274	-0.52351	188.798	188.851	0.05371	188.798	188.258	-0.5393
	8.19365	0.718951	0.882268	0.163317	0.448525	0.555038	0.106514	0.422478	0.444353	0.0218749	15.2417	-22811.7	-21149	1662.69	-11252.9	-7416	3836.86	-5666.65	-5768	-101.351	8.19594	188.636	188.117	-0.51934	188.636	188.694	0.05829	188.636	188.105	-0.53072
	8.20031	0.714481	0.880718	0.166237	0.447035	0.55331	0.106275	0.42069	0.440836	0.0201464	15.25	-22942.2	-21247	1695.23	-11380.8	-7540	3840.77	-5794.85	-5820	-25.1485	8.2026	188.475	187.959	-0.51611	188.475	188.537	0.06175	188.475	187.954	-0.52124
	8.20698	0.710309	0.880182	0.169873	0.445604	0.551641	0.106037	0.419021	0.437617	0.0185966	15.2583	-23072.8	-21363	1709.77	-11508.7	-7692	3816.68	-5923.05	-5876	47.0537	8.20927	188.315	187.8	-0.51456	188.315	188.379	0.06384	188.315	187.803	-0.5117
	8.21365	0.706494	0.880659	0.174165	0.444353	0.550091	0.105739	0.41759	0.434756	0.0171661	15.2667	-23203.5	-21504	1699.47	-11636.7	-7865	3771.75	-6051.41	-5952	99.4098	8.21594	188.157	187.642	-0.51516	188.157	188.221	0.06432	188.157	187.654	-0.50288
	8.22031	0.703156	0.882089	0.178933	0.443161	0.548542	0.105381	0.416279	0.432312	0.0160336	15.275	-23334	-21676	1658.01	-11764.7	-8057	3707.66	-6179.61	-6073	106.612	8.2226	188	187.482	-0.51814	188	188.063	0.06312	188	187.504	-0.49561
	8.22698	0.700355	0.884235	0.18388	0.442028	0.547051	0.105023	0.415266	0.430286	0.0150204	15.2833	-23464.5	-21853	1611.55	-11892.6	-8262	3630.57	-6307.81	-6246	61.8142	8.22927	187.845	187.322	-0.52327	187.845	187.906	0.06032	187.845	187.355	-0.49037
	8.23365	0.69809	0.886917	0.188828	0.441015	0.545681	0.104666	0.414491	0.428677	0.0141859	15.2917	-23595.2	-22020	1575.24	-12020.6	-8486	3534.64	-6436.17	-6443	-6.82964	8.23594	187.692	187.162	-0.53001	187.692	187.748	0.05632	187.692	187.204	-0.48745
	8.24031	0.69648	0.889838	0.193357	0.44018	0.544369	0.104189	0.413954	0.427485	0.0135303	15.3	-23725.8	-22168	1557.78	-12148.6	-8727	3421.55	-6564.37	-6644	-79.6274	8.2426	187.539	187.002	-0.53752	187.539	187.591	0.05192	187.539	187.053	-0.48655
	8.24698	0.695407	0.892639	0.197232	0.439405	0.543118	0.103712	0.413597	0.42665	0.0130534	15.3083	-23856.3	-22291	1565.32	-12276.5	-8980	3296.46	-6692.57	-6841	-148.425	8.24927	187.387	186.842	-0.54503	187.387	187.435	0.04756	187.387	186.9	-0.48733
	8.25365	0.694871	0.895083	0.200212	0.438869	0.541985	0.103116	0.413418	0.426173	0.0127554	15.3167	-23987	-22400	1587.02	-12404.5	-9243	3161.53	-6820.93	-7035	-214.069	8.25594	187.235	186.683	-0.55211	187.235	187.279	0.04381	187.235	186.746	-0.48929
	8.26031	0.694811	0.896871	0.20206	0.438392	0.541031	0.102639	0.413418	0.425935	0.012517	15.325	-24117.6	-22518	1599.56	-12532.4	-9496	3036.44	-6949.13	-7236	-286.867	8.2626	187.084	186.525	-0.55843	187.084	187.125	0.04095	187.084	186.592	-0.4918
	8.26698	0.695169	0.897765	0.202596	0.438154	0.540197	0.102043	0.413477	0.425935	0.0124574	15.3333	-24248.1	-22663	1585.1	-12660.4	-9734	2926.36	-7077.34	-7446	-368.665	8.26927	186.932	186.368	-0.56374	186.932	186.971	0.03958	186.932	186.438	-0.49394
	8.27365	0.695884	0.897527	0.201643	0.438094	0.539541	0.101447	0.413656	0.426114	0.0124574	15.3417	-24378.8	-22825	1553.79	-12788.4	-9947	2841.42	-7205.69	-7673	-467.309	8.27594	186.779	186.211	-0.56815	186.779	186.819	0.0397	186.779	186.284	-0.49525
	8.28031	0.696898	0.896037	0.199139	0.438154	0.539064	0.100911	0.413835	0.426412	0.0125766	15.35	-24509.3	-22994	1515.33	-12916.3	-10133	2783.33	-7333.89	-7900	-566.106	8.2826	186.627	186.055	-0.57196	186.627	186.668	0.04113	186.627	186.131	-0.49537
	8.28698	0.698209	0.893354	0.195146	0.438392	0.538766	0.100374	0.414073	0.426829	0.0127554	15.3583	-24639.9	-23154	1485.87	-13044.2	-10294	2750.25	-7462.1	-8113	-650.904	8.28927	186.474	185.899	-0.57572	186.474	186.518	0.04351	186.474	185.98	-0.49406
	8.29365	0.699699	0.88954	0.189841	0.43875	0.538647	0.0998974	0.414312	0.427186	0.0128746	15.3667	-24770.6	-23278	1492.57	-13172.3	-10419	2753.31	-7590.45	-8304	-713.548	8.29594	186.322	185.742	-0.58007	186.322	186.369	0.04619	186.322	185.831	-0.4915
	8.30031	0.701368	0.884652	0.183284	0.439167	0.538766	0.0995994	0.41455	0.427604	0.0130534	15.375	-24901.1	-23365	1536.11	-13300.2	-10511	2789.22	-7718.65	-8460	-741.346	8.3026	186.171	185.585	-0.58567	186.171	186.22	0.04852	186.171	185.683	-0.48822
	8.30698	0.703216	0.87899	0.175774	0.439703	0.539124	0.0994205	0.414789	0.427961	0.0131726	15.3833	-25031.6	-23435	1596.65	-13428.1	-10579	2849.14	-7846.86	-8584	-737.144	8.30927	186.02	185.428	-0.59259	186.02	186.071	0.05001	186.02	185.536	-0.48458
	8.31365	0.705242	0.87285	0.167608	0.44018	0.53966	0.0994802	0.415027	0.428259	0.0132322	15.3917	-25162.3	-23512	1650.34	-13556.2	-10633	2923.2	-7975.21	-8683	-707.787	8.31594	185.871	185.27	-0.60082	185.871	185.921	0.05018	185.871	185.39	-0.48113
	8.32031	0.707388	0.866532	0.159144	0.440657	0.540435	0.0997782	0.415325	0.428557	0.0132322	15.4	-25292.9	-23612	1680.88	-13684.1	-10687	2997.11	-8103.41	-8767	-663.585	8.3226	185.722	185.112	-0.60987	185.722	185.771	0.04882	185.722	185.244	-0.47838
	8.32698	0.709653	0.860333	0.150681	0.441134	0.541508	0.100374	0.415623	0.428855	0.0132322	15.4083	-25423.4	-23743	1680.42	-13812	-10753	3059.03	-8231.62	-8848	-616.383	8.32927	185.574	184.955	-0.61929	185.574	185.62	0.04566	185.574	185.098	-0.47659
	8.33365	0.712097	0.854552	0.142455	0.441551	0.54282	0.101268	0.415981	0.429153	0.0131726	15.4167	-25554.1	-23904	1650.12	-13940.1	-10839	3101.09	-8359.97	-8937	-577.027	8.33594	185.427	184.798	-0.62859	185.427	185.468	0.04083	185.427	184.951	-0.47606
	8.34031	0.71466	0.849366	0.134706	0.441909	0.544429	0.10252	0.416338	0.429571	0.0132322	15.425	-25684.7	-24074	1610.66	-14068	-10948	3120.01	-8488.18	-9034	-545.825	8.3426	185.28	184.643	-0.63747	185.28	185.314	0.0344	185.28	184.803	-0.47665
	8.34698	0.717282	0.844955	0.127673	0.442266	0.546336	0.10407	0.416696	0.430226	0.0135303	15.4333	-25815.2	-24249	1566.2	-14195.9	-11082	3113.92	-8616.38	-9128	-511.623	8.34927	185.134	184.488	-0.64551	185.134	185.161	0.02683	185.134	184.656	-0.47808
	8.35365	0.719965	0.841379	0.121415	0.442564	0.548661	0.106096	0.417054	0.43112	0.0140667	15.4417	-25945.9	-24414	1531.89	-14324	-11231	3092.98	-8744.73	-9214	-469.266	8.35594	184.988	184.336	-0.65255	184.988	185.007	0.01848	184.988	184.508	-0.48017
	8.36031	0.722706	0.838578	0.115871	0.442863	0.551224	0.108361	0.417471	0.432312	0.0148416	15.45	-26076.4	-24563	1513.43	-14451.9	-11383	3068.9	-8872.94	-9297	-424.064	8.3626	184.843	184.184	-0.65875	184.843	184.852	0.00959	184.843	184.36	-0.48262
	8.36698	0.725448	0.836313	0.110865	0.443161	0.554144	0.110984	0.417948	0.433981	0.0160336	15.4583	-26207	-24696	1510.97	-14579.8	-11534	3045.81	-9001.14	-9386	-384.862	8.36927	184.698	184.033	-0.66429	184.698	184.698	0.00054	184.698	184.212	-0.48524
	8.37365	0.72825	0.834465	0.106215	0.443459	0.557303	0.113845	0.418425	0.436127	0.0177026	15.4667	-26337.7	-24813	1524.67	-14707.9	-11677	3030.87	-9129.49	-9492	-362.506	8.37594	184.553	183.883	-0.6696	184.553	184.544	-0.00876	184.553	184.065	-0.4878
	8.38031	0.731051	0.832736	0.101686	0.443757	0.560582	0.116825	0.418961	0.43869	0.0197291	15.475	-26468.2	-24920	1548.21	-14835.8	-11815	3020.79	-9257.7	-9622	-364.304	8.3826	184.408	183.733	-0.67508	184.408	184.39	-0.01812	184.408	183.918	-0.49025
	8.38698	0.733852	0.83071	0.0968575	0.444055	0.563979	0.119925	0.419557	0.44167	0.0221133	15.4833	-26598.7	-25025	1573.75	-14963.7	-11945	3018.7	-9385.9	-9781	-395.101	8.38927	184.264	183.583	-0.68099	184.264	184.236	-0.02748	184.264	183.771	-0.4924
	8.39365	0.736594	0.828266	0.0916719	0.444412	0.567317	0.122905	0.420153	0.445068	0.0249147	15.4917	-26729.4	-25136	1593.44	-15091.8	-12069	3022.77	-9514.25	-9956	-441.745	8.39594	184.119	183.432	-0.68736	184.119	184.082	-0.03672	184.119	183.625	-0.49401
	8.40031	0.739336	0.825167	0.0858307	0.44477	0.570476	0.125706	0.420868	0.448644	0.0277758	15.5	-26860	-25245	1614.98	-15219.7	-12170	3049.68	-9642.46	-10143	-500.543	8.4026	183.974	183.28	-0.69404	183.974	183.928	-0.04566	183.974	183.479	-0.49508
	8.40698	0.742078	0.821292	0.0792146	0.445187	0.573277	0.12809	0.421524	0.452399	0.0308752	15.5083	-26990.5	-25339	1651.52	-15347.6	-12216	3131.59	-9770.66	-10325	-554.341	8.40927	183.828	183.127	-0.70095	183.828	183.774	-0.05424	183.828	183.333	-0.49538
	8.41365	0.74476	0.816584	0.0718236	0.445664	0.575662	0.129998	0.422239	0.456095	0.0338554	15.5167	-27121.2	-25421	1700.22	-15475.7	-12195	3280.66	-9899.02	-10484	-584.985	8.41594	183.681	182.973	-0.7078	183.681	183.619	-0.06229	183.681	183.186	-0.49484
	8.42031	0.747442	0.81116	0.0637174	0.4462	0.577509	0.131309	0.423014	0.459611	0.0365973	15.525	-27251.8	-25512	1739.76	-15603.6	-12100	3503.57	-10027.2	-10620	-592.783	8.4226	183.533	182.818	-0.7146	183.533	183.463	-0.06991	183.533	183.04	-0.49335
	8.42698	0.750124	0.80514	0.0550151	0.446856	0.578701	0.131845	0.423789	0.462651	0.0388622	15.5333	-27382.3	-25631	1751.3	-15731.5	-11929	3802.48	-10155.4	-10737	-581.58	8.42927	183.384	182.663	-0.72097	183.384	183.307	-0.07701	183.384	182.893	-0.49078
	8.43365	0.752747	0.798821	0.0460744	0.447631	0.579298	0.131667	0.424623	0.465214	0.0405908	15.5417	-27513	-25787	1725.99	-15859.5	-11697	4162.55	-10283.8	-10845	-561.224	8.43594	183.233	182.506	-0.72688	183.233	183.15	-0.08356	183.233	182.746	-0.48715
	8.44031	0.75537	0.792325	0.0369549	0.448406	0.579357	0.130951	0.425458	0.467062	0.041604	15.55	-27643.5	-25987	1656.53	-15987.5	-11416	4571.46	-10412	-10939	-527.022	8.4426	183.082	182.35	-0.73224	183.082	182.992	-0.08976	183.082	182.599	-0.48279
	8.44698	0.757992	0.786006	0.0280142	0.4493	0.578821	0.129521	0.426352	0.468254	0.0419021	15.5583	-27774.1	-26219	1555.07	-16115.4	-11111	5004.37	-10540.2	-11009	-468.82	8.44927	182.93	182.193	-0.73701	182.93	182.834	-0.0956	182.93	182.452	-0.47803
	8.45365	0.760615	0.779986	0.0193715	0.450253	0.577927	0.127673	0.427306	0.468731	0.0414252	15.5667	-27904.8	-26447	1457.77	-16243.4	-10845	5398.44	-10668.5	-11054	-385.464	8.45594	182.778	182.036	-0.74142	182.778	182.676	-0.10139	182.778	182.304	-0.47368
	8.46031	0.763237	0.774562	0.0113249	0.451267	0.576735	0.125468	0.428259	0.468493	0.0402331	15.575	-28035.3	-26663	1372.31	-16371.3	-10652	5719.35	-10798.8	-11074	-275.162	8.4626	182.625	181.88	-0.74523	182.625	182.518	-0.10687	182.625	182.155	-0.46992
	8.46698	0.7658	0.769854	0.00405312	0.45228	0.575364	0.123084	0.429273	0.467718	0.038445	15.5833	-28165.8	-26856	1309.85	-16499.3	-10593	5906.26	-10948.1	-11083	-134.921	8.46927	182.473	181.724	-0.74858	182.473	182.36	-0.11236	182.473	182.005	-0.4673
	8.47365	0.768483	0.765979	-0.0025034	0.453353	0.574112	0.120759	0.430286	0.466466	0.03618	15.5917	-28296.5	-27035	1261.54	-16627.3	-10711	5916.33	-11097.5	-11114	-16.5015	8.47594	182.32	181.569	-0.75102	182.32	182.202	-0.1176	182.32	181.854	-0.46569
	8.48031	0.771165	0.762939	-0.00822544	0.454485	0.57292	0.118434	0.43124	0.464857	0.033617	15.6	-28427.1	-27205	1222.08	-16755.2	-10993	5762.24	-11246.7	-11196	50.7392	8.4826	182.167	181.414	-0.7525	182.167	182.044	-0.12254	182.167	181.702	-0.46503
	8.48698	0.773907	0.760853	-0.0130534	0.455618	0.572026	0.116408	0.432253	0.463068	0.0308156	15.6083	-28557.6	-27374	1183.62	-16883.2	-11408	5475.15	-11396	-11332	63.98	8.48927	182.014	181.26	-0.7531	182.014	181.886	-0.12719	182.014	181.548	-0.46533
	8.49365	0.776708	0.759661	-0.0170469	0.45681	0.57143	0.11462	0.433266	0.46128	0.0280142	15.6167	-28688.3	-27549	1139.32	-17011.2	-11924	5087.22	-11545.4	-11519	26.3999	8.49594	181.86	181.107	-0.75268	181.86	181.728	-0.13113	181.86	181.394	-0.46593
	8.50031	0.779569	0.759363	-0.020206	0.458062	0.571191	0.11313	0.434279	0.459611	0.025332	15.625	-28818.9	-27723	1095.86	-17139.1	-12460	4679.13	-11694.6	-11747	-52.3594	8.5026	181.705	180.953	-0.75156	181.705	181.571	-0.13447	181.705	181.238	-0.46665
	8.50698	0.782549	0.759959	-0.0225902	0.459373	0.571311	0.111938	0.435352	0.458121	0.022769	15.6333	-28949.4	-27898	1051.4	-17267	-12984	4283.04	-11843.9	-11996	-152.119	8.50927	181.55	180.8	-0.74971	181.55	181.413	-0.13697	181.55	181.083	-0.46683
	8.51365	0.785589	0.76133	-0.0242591	0.460744	0.571728	0.110984	0.436425	0.456989	0.0205636	15.6417	-29080.1	-28065	1015.09	-17395.1	-13460	3935.11	-11993.3	-12262	-268.699	8.51594	181.394	180.646	-0.7475	181.394	181.255	-0.13888	181.394	180.928	-0.46605
	8.52031	0.788689	0.763416	-0.0252724	0.462115	0.572443	0.110328	0.437617	0.456214	0.0185966	15.65	-29210.6	-28217	993.631	-17523	-13868	3655.02	-12142.5	-12529	-386.458	8.5226	181.237	180.492	-0.74512	181.237	181.097	-0.14025	181.237	180.773	-0.46396
	8.52698	0.791848	0.766277	-0.0255704	0.463426	0.573337	0.109911	0.438929	0.455916	0.0169873	15.6583	-29341.2	-28357	984.17	-17650.9	-14222	3428.93	-12291.8	-12793	-501.217	8.52927	181.08	180.337	-0.74285	181.08	180.939	-0.14126	181.08	180.62	-0.46056
	8.53365	0.794947	0.769794	-0.0251532	0.464737	0.57441	0.109673	0.4403	0.456095	0.0157952	15.6667	-29471.9	-28496	975.866	-17779	-14536	3243	-12441.2	-13050	-608.797	8.53594	180.923	180.182	-0.74089	180.923	180.781	-0.14192	180.923	180.467	-0.45598
	8.54031	0.798047	0.773847	-0.0241995	0.46593	0.575542	0.109613	0.441849	0.45687	0.0150204	15.675	-29602.4	-28641	961.405	-17906.9	-14832	3074.91	-12590.4	-13287	-696.557	8.5426	180.766	180.026	-0.7394	180.766	180.623	-0.14234	180.766	180.315	-0.45049
	8.54698	0.801086	0.778377	-0.0227094	0.467062	0.576735	0.109673	0.443459	0.458181	0.0147223	15.6833	-29732.9	-28784	948.945	-18034.8	-15110	2924.83	-12739.7	-13507	-767.316	8.54927	180.608	179.87	-0.73827	180.608	180.465	-0.14264	180.608	180.163	-0.4443
	8.55365	0.804067	0.783265	-0.020802	0.468135	0.577986	0.109851	0.445187	0.460088	0.0149012	15.6917	-29863.6	-28922	941.641	-18162.9	-15372	2790.89	-12889.1	-13703	-813.896	8.55594	180.45	179.713	-0.73713	180.45	180.307	-0.14281	180.45	180.012	-0.43749
	8.56031	0.806928	0.788391	-0.018537	0.469208	0.579178	0.109971	0.446916	0.462651	0.0157356	15.7	-29994.2	-29059	935.18	-18290.8	-15615	2675.8	-13038.3	-13878	-839.655	8.5626	180.291	179.555	-0.73593	180.291	180.148	-0.14311	180.291	179.861	-0.4304
	8.56698	0.809729	0.793457	-0.0162721	0.470161	0.58043	0.110269	0.448704	0.465751	0.0170469	15.7083	-30124.7	-29209	915.72	-18418.7	-15826	2592.72	-13187.6	-14037	-849.414	8.56927	180.133	179.398	-0.73445	180.133	179.989	-0.14353	180.133	179.71	-0.42296
	8.57365	0.812471	0.798464	-0.0140071	0.471175	0.581563	0.110388	0.450552	0.469387	0.0188351	15.7167	-30255.4	-29380	875.416	-18546.8	-16011	2535.78	-13337	-14185	-847.995	8.57594	179.974	179.241	-0.73278	179.974	179.83	-0.144	179.974	179.558	-0.41544
	8.58031	0.815153	0.803053	-0.0120997	0.472248	0.582755	0.110507	0.45234	0.473499	0.0211596	15.725	-30386	-29572	813.955	-18674.7	-16169	2505.69	-13486.2	-14329	-842.754	8.5826	179.815	179.084	-0.73094	179.815	179.67	-0.14472	179.815	179.407	-0.40794
	8.58698	0.817835	0.807106	-0.0107288	0.47338	0.583887	0.110507	0.454128	0.47797	0.0238419	15.7333	-30516.5	-29786	730.494	-18802.6	-16308	2494.61	-13635.5	-14468	-832.513	8.58927	179.656	178.927	-0.72926	179.656	179.51	-0.14585	179.656	179.255	-0.4006
	8.59365	0.820577	0.810444	-0.0101328	0.474632	0.58502	0.110388	0.455916	0.482678	0.0267625	15.7417	-30647.2	-29999	648.19	-18930.7	-16433	2497.67	-13784.9	-14605	-820.093	8.59594	179.498	178.77	-0.72795	179.498	179.35	-0.14764	179.498	179.104	-0.39345
	8.60031	0.823379	0.813067	-0.0103116	0.476003	0.586152	0.110149	0.457644	0.487447	0.0298023	15.75	-30777.7	-30192	585.73	-19058.6	-16549	2509.58	-13934.1	-14735	-800.852	8.6026	179.341	178.613	-0.72735	179.341	179.19	-0.15026	179.341	178.954	-0.38659
	8.60698	0.82624	0.814795	-0.0114441	0.477433	0.587344	0.109911	0.459373	0.492156	0.0327826	15.7583	-30908.3	-30360	548.269	-19186.5	-16659	2527.5	-14083.4	-14858	-774.612	8.60927	179.185	178.457	-0.7279	179.185	179.031	-0.15367	179.185	178.804	-0.38016
	8.61365	0.82922	0.815809	-0.013411	0.478983	0.588536	0.109553	0.461102	0.496566	0.0354648	15.7667	-31039	-30499	539.965	-19314.6	-16758	2556.56	-14232.8	-14977	-744.192	8.61594	179.03	178.3	-0.72956	179.03	178.872	-0.15771	179.03	178.656	-0.37408
	8.62031	0.832319	0.815988	-0.0163317	0.480592	0.589728	0.109136	0.46277	0.500619	0.0378489	15.775	-31169.5	-30615	554.505	-19442.5	-16849	2593.48	-14382	-15094	-711.951	8.6226	178.876	178.144	-0.73242	178.876	178.714	-0.16201	178.876	178.508	-0.3686
	8.62698	0.835538	0.81563	-0.019908	0.482261	0.59104	0.108778	0.464439	0.504196	0.0397563	15.7833	-31300	-30713	587.044	-19570.4	-16943	2627.39	-14531.3	-15215	-683.71	8.62927	178.724	177.988	-0.7363	178.724	178.558	-0.1663	178.724	178.36	-0.36365
	8.63365	0.838816	0.814795	-0.0240207	0.48399	0.592411	0.108421	0.466108	0.507176	0.0410676	15.7917	-31430.7	-30798	632.74	-19698.5	-17054	2644.45	-14680.7	-15347	-666.29	8.63594	178.572	177.832	-0.74059	178.572	178.402	-0.17	178.572	178.213	-0.359
	8.64031	0.842154	0.813663	-0.028491	0.485718	0.593781	0.108063	0.467777	0.50956	0.0417829	15.8	-31561.3	-30871	690.279	-19826.4	-17183	2643.37	-14830	-15501	-671.05	8.6426	178.421	177.676	-0.745	178.421	178.249	-0.1725	178.421	178.067	-0.35447
	8.64698	0.845611	0.812352	-0.0332594	0.487506	0.595272	0.107765	0.469387	0.511289	0.0419021	15.8083	-31691.8	-30929	762.819	-19954.3	-17326	2628.28	-14979.2	-15670	-690.809	8.64927	178.27	177.521	-0.74887	178.27	178.097	-0.17339	178.27	177.92	-0.34988
	8.65365	0.849009	0.81104	-0.0379682	0.489295	0.596762	0.107467	0.470996	0.512481	0.0414848	15.8167	-31822.5	-30976	846.515	-20082.3	-17477	2605.34	-15128.6	-15848	-719.389	8.65594	178.118	177.367	-0.7515	178.118	177.946	-0.1719	178.118	177.773	-0.34487
	8.66031	0.852525	0.809848	-0.0426769	0.491142	0.598311	0.107169	0.472546	0.513136	0.0405908	15.825	-31953.1	-31017	936.054	-20210.3	-17623	2587.26	-15277.9	-16027	-749.148	8.6626	177.966	177.214	-0.75245	177.966	177.798	-0.16785	177.966	177.627	-0.33933
	8.66698	0.856042	0.808775	-0.0472665	0.49299	0.599921	0.106931	0.474095	0.513315	0.0392199	15.8333	-32083.6	-31059	1024.59	-20338.2	-17761	2577.17	-15427.1	-16183	-755.907	8.66927	177.813	177.061	-0.75167	177.813	177.652	-0.16129	177.813	177.48	-0.33331
	8.67365	0.859618	0.807941	-0.0516772	0.494838	0.601649	0.106812	0.475645	0.513136	0.0374913	15.8417	-32214.3	-31113	1101.29	-20466.2	-17889	2577.24	-15576.5	-16314	-737.488	8.67594	177.66	176.91	-0.74917	177.66	177.507	-0.15247	177.66	177.333	-0.32681
	8.68031	0.863254	0.807345	-0.0559092	0.496745	0.603318	0.106573	0.477135	0.5126	0.0354648	15.85	-32344.8	-31188	1156.83	-20594.1	-18008	2586.15	-15725.8	-16421	-695.247	8.6826	177.506	176.76	-0.74524	177.506	177.364	-0.14174	177.506	177.186	-0.32002
	8.68698	0.86695	0.807047	-0.0599027	0.498533	0.605106	0.106573	0.478625	0.511765	0.0331402	15.8583	-32475.4	-31286	1189.37	-20722.1	-18122	2600.06	-15875	-16516	-641.006	8.68927	177.352	176.611	-0.74053	177.352	177.222	-0.12964	177.352	177.039	-0.31334
	8.69365	0.870764	0.806987	-0.063777	0.500321	0.606894	0.106573	0.480175	0.510812	0.0306368	15.8667	-32606.1	-31400	1206.06	-20850.1	-18231	2619.13	-16024.4	-16604	-579.586	8.69594	177.198	176.463	-0.73546	177.198	177.082	-0.11653	177.198	176.891	-0.30696
	8.70031	0.874698	0.807166	-0.0675321	0.501931	0.608683	0.106752	0.481725	0.509799	0.0280738	15.875	-32736.6	-31528	1208.6	-20978	-18338	2640.04	-16173.7	-16682	-508.345	8.7026	177.045	176.314	-0.73052	177.045	176.942	-0.103	177.045	176.744	-0.30106
	8.70698	0.878811	0.807703	-0.0711083	0.50348	0.610471	0.10699	0.483274	0.508666	0.0253916	15.8833	-32867.1	-31666	1201.14	-21106	-18437	2668.95	-16322.9	-16754	-431.105	8.70927	176.892	176.166	-0.72658	176.892	176.803	-0.08964	176.892	176.596	-0.29606
	8.71365	0.882983	0.808477	-0.0745058	0.504971	0.612259	0.107288	0.484824	0.507653	0.0228286	15.8917	-32997.8	-31813	1184.84	-21234	-18524	2710.02	-16472.3	-16820	-347.685	8.71594	176.741	176.017	-0.72402	176.741	176.664	-0.07683	176.741	176.449	-0.29195
	8.72031	0.887275	0.809669	-0.0776052	0.506282	0.613987	0.107706	0.486434	0.506759	0.0203252	15.9	-33128.4	-31968	1160.38	-21361.9	-18601	2760.93	-16621.6	-16889	-267.444	8.7226	176.59	175.867	-0.72337	176.59	176.525	-0.06497	176.59	176.301	-0.28861
	8.72698	0.891685	0.811219	-0.0804663	0.507593	0.615656	0.108063	0.488102	0.506043	0.017941	15.9083	-33258.9	-32129	1129.92	-21489.8	-18675	2814.84	-16770.8	-16961	-190.203	8.72927	176.441	175.716	-0.72474	176.441	176.387	-0.05407	176.441	176.155	-0.28575
	8.73365	0.896156	0.813127	-0.0830293	0.508785	0.617266	0.10848	0.489712	0.505567	0.0158548	15.9167	-33389.6	-32296	1093.61	-21617.9	-18752	2865.91	-16920.2	-17041	-120.783	8.73594	176.292	175.564	-0.72807	176.292	176.248	-0.04399	176.292	176.009	-0.283
	8.74031	0.900567	0.815511	-0.0850558	0.510097	0.618875	0.108778	0.491321	0.505447	0.0141263	15.925	-33520.2	-32454	1066.15	-21745.8	-18842	2903.82	-17069.5	-17127	-57.5426	8.7426	176.145	175.412	-0.73296	176.145	176.11	-0.03463	176.145	175.865	-0.27996
	8.74698	0.905037	0.818193	-0.086844	0.511408	0.620425	0.109017	0.49299	0.505626	0.0126362	15.9333	-33650.7	-32599	1051.69	-21873.7	-18953	2920.73	-17218.7	-17219	-0.301906	8.74927	175.998	175.259	-0.73904	175.998	175.972	-0.02581	175.998	175.722	-0.27627
	8.75365	0.909388	0.821233	-0.0881553	0.512838	0.621974	0.109136	0.494599	0.506222	0.0116229	15.9417	-33781.4	-32720	1061.39	-22001.8	-19081	2920.8	-17368.1	-17317	51.118	8.75594	175.852	175.106	-0.74583	175.852	175.834	-0.0174	175.852	175.58	-0.27167
	8.76031	0.91368	0.824511	-0.0891685	0.514328	0.623584	0.109255	0.496209	0.507236	0.0110269	15.95	-33911.9	-32814	1097.93	-22129.7	-19220	2909.71	-17517.4	-17429	88.3587	8.7626	175.705	174.953	-0.75262	175.705	175.696	-0.00906	175.705	175.439	-0.26589
	8.76698	0.917792	0.827968	-0.0898242	0.515938	0.625193	0.109255	0.497818	0.508487	0.0106692	15.9583	-34042.5	-32887	1155.47	-22257.6	-19370	2887.62	-17666.6	-17567	99.5995	8.76927	175.559	174.8	-0.75906	175.559	175.558	-0.00089	175.559	175.3	-0.25904
	8.77365	0.921845	0.831485	-0.0903606	0.517607	0.626802	0.109196	0.499427	0.510097	0.0106692	15.9667	-34173.2	-32947	1226.16	-22385.7	-19532	2853.69	-17816	-17726	90.0194	8.77594	175.413	174.648	-0.7646	175.413	175.42	0.00722	175.413	175.161	-0.25123
	8.78031	0.92566	0.835001	-0.0906587	0.519335	0.628531	0.109196	0.501037	0.511825	0.0107884	15.975	-34303.7	-33007	1296.7	-22513.6	-19711	2802.6	-17965.3	-17893	72.2601	8.7826	175.266	174.497	-0.7689	175.266	175.281	0.01508	175.266	175.023	-0.24271
	8.78698	0.929296	0.838459	-0.0908375	0.521004	0.630319	0.109315	0.502706	0.513732	0.0110269	15.9833	-34434.2	-33081	1353.24	-22641.5	-19895	2746.51	-18114.5	-18059	55.5009	8.78927	175.119	174.347	-0.77188	175.119	175.141	0.0223	175.119	174.885	-0.234
	8.79365	0.932813	0.841737	-0.0910759	0.522733	0.632167	0.109434	0.504375	0.515699	0.0113249	15.9917	-34564.9	-33180	1384.94	-22769.6	-20080	2689.58	-18263.9	-18204	59.9208	8.79594	174.972	174.198	-0.77367	174.972	175	0.02873	174.972	174.746	-0.22531
	8.80031	0.93621	0.844896	-0.0913143	0.524461	0.634074	0.109613	0.506043	0.517607	0.0115633	16	-34695.5	-33308	1387.48	-22897.5	-20258	2639.49	-18413.2	-18320	93.1615	8.8026	174.825	174.05	-0.77445	174.825	174.859	0.03427	174.825	174.608	-0.21697
	8.80698	0.939429	0.847876	-0.0915527	0.52613	0.635982	0.109851	0.507832	0.519454	0.0116229	16.0083	-34826	-33470	1356.02	-23025.4	-20421	2604.4	-18562.4	-18409	153.402	8.80927	174.678	173.903	-0.77462	174.678	174.716	0.03874	174.678	174.469	-0.20909
	8.81365	0.942588	0.850677	-0.0919104	0.527859	0.638008	0.110149	0.509679	0.521183	0.0115037	16.0167	-34956.7	-33661	1295.71	-23153.5	-20570	2583.47	-18711.8	-18481	230.822	8.81594	174.531	173.757	-0.77462	174.531	174.573	0.0422	174.531	174.329	-0.20188
	8.82031	0.945628	0.853419	-0.0922084	0.529587	0.639975	0.110388	0.511587	0.522792	0.0112057	16.025	-35087.3	-33861	1226.25	-23281.4	-20704	2577.38	-18863.2	-18550	313.198	8.8226	174.385	173.61	-0.77498	174.385	174.43	0.04458	174.385	174.19	-0.1955
	8.82698	0.948548	0.856102	-0.0924468	0.531375	0.642061	0.110686	0.513554	0.524402	0.010848	16.0333	-35217.8	-34063	1154.79	-23409.3	-20827	2582.3	-19037.7	-18631	406.725	8.82927	174.24	173.464	-0.77629	174.24	174.286	0.04602	174.24	174.05	-0.19008
	8.83365	0.951469	0.858784	-0.0926852	0.533223	0.644088	0.110865	0.51558	0.525892	0.0103116	16.0417	-35348.5	-34262	1086.49	-23537.4	-20946	2591.36	-19212.5	-18736	476.462	8.83594	174.096	173.317	-0.77885	174.096	174.142	0.04655	174.096	173.91	-0.18567
	8.84031	0.95427	0.861585	-0.0926852	0.535131	0.646234	0.111103	0.517666	0.527442	0.00977516	16.05	-35479	-34462	1017.03	-23665.3	-21068	2597.27	-19387	-18864	522.99	8.8426	173.952	173.169	-0.78303	173.952	173.999	0.04637	173.952	173.77	-0.18263
	8.84698	0.957012	0.864565	-0.0924468	0.537157	0.648379	0.111222	0.519753	0.528991	0.00923872	16.0583	-35609.6	-34669	940.566	-23793.2	-21196	2597.19	-19561.5	-19013	548.517	8.84927	173.81	173.021	-0.78862	173.81	173.856	0.04578	173.81	173.629	-0.18072
	8.85365	0.959754	0.867784	-0.09197	0.539184	0.650525	0.111341	0.521779	0.530601	0.00882149	16.0667	-35740.3	-34883	857.262	-23921.3	-21331	2590.25	-19736.3	-19178	558.254	8.85594	173.668	172.873	-0.79566	173.668	173.713	0.04465	173.668	173.488	-0.18012
	8.86031	0.962496	0.871181	-0.0913143	0.54121	0.65273	0.11152	0.523806	0.532329	0.00852346	16.075	-35870.8	-35106	764.802	-24049.2	-21477	2572.16	-19910.8	-19350	560.781	8.8626	173.528	172.724	-0.80389	173.528	173.57	0.04291	173.528	173.347	-0.18078
	8.86698	0.965238	0.874877	-0.0903606	0.543296	0.654936	0.11164	0.525713	0.534117	0.00840425	16.0833	-36001.3	-35311	690.341	-24177.1	-21631	2546.08	-20085.3	-19530	555.309	8.86927	173.387	172.574	-0.81313	173.387	173.427	0.04029	173.387	173.204	-0.18269
	8.87365	0.968099	0.878751	-0.0893474	0.545263	0.657201	0.111938	0.52762	0.535965	0.00834465	16.0917	-36132	-35485	647.037	-24305.1	-21797	2508.14	-20260	-19708	552.046	8.87594	173.247	172.424	-0.82314	173.247	173.284	0.03647	173.247	173.061	-0.18591
	8.88031	0.971138	0.882804	-0.0883341	0.54723	0.659466	0.112236	0.529408	0.537872	0.00846386	16.1	-36262.6	-35630	632.577	-24433.1	-21972	2461.05	-20434.6	-19887	547.573	8.8826	173.108	172.274	-0.83351	173.108	173.14	0.03153	173.108	172.918	-0.19002
	8.88698	0.974357	0.887036	-0.0873208	0.549197	0.66179	0.112593	0.531137	0.53978	0.00864267	16.1083	-36393.1	-35758	635.116	-24561	-22145	2415.97	-20609.1	-20058	551.1	8.88927	172.969	172.125	-0.84383	172.969	172.994	0.02557	172.969	172.774	-0.19473
	8.89365	0.977814	0.891268	-0.0865459	0.551164	0.664115	0.112951	0.532925	0.541687	0.00876188	16.1167	-36523.8	-35885	638.812	-24689	-22322	2367.03	-20783.8	-20217	566.837	8.89594	172.829	171.976	-0.85366	172.829	172.848	0.01878	172.829	172.63	-0.19956
	8.90031	0.981629	0.8955	-0.0861287	0.553131	0.666499	0.113368	0.534713	0.543594	0.00888109	16.125	-36654.4	-36018	636.351	-24816.9	-22511	2305.95	-20958.4	-20368	590.365	8.9026	172.69	171.827	-0.86278	172.69	172.701	0.01138	172.69	172.486	-0.20415
	8.90698	0.985682	0.899613	-0.0860691	0.555158	0.668883	0.113726	0.536621	0.545502	0.00888109	16.1333	-36784.9	-36165	619.891	-24944.9	-22727	2217.86	-21132.9	-20515	617.892	8.90927	172.55	171.679	-0.87083	172.55	172.553	0.00369	172.55	172.342	-0.20802
	8.91365	0.990152	0.903547	-0.0866055	0.557303	0.671268	0.113964	0.538647	0.547469	0.00882149	16.1417	-36915.6	-36321	594.587	-25072.9	-22965	2107.92	-21307.6	-20669	638.629	8.91594	172.409	171.531	-0.87768	172.409	172.405	-0.00405	172.409	172.198	-0.211
	8.92031	0.994921	0.907362	-0.0875592	0.559568	0.673711	0.114143	0.540793	0.549495	0.00870228	16.15	-37046.1	-36483	563.126	-25200.8	-23215	1985.84	-21482.2	-20820	662.156	8.9226	172.267	171.384	-0.88316	172.267	172.256	-0.01144	172.267	172.054	-0.21267
	8.92698	0.999987	0.910938	-0.0890493	0.562012	0.676215	0.114202	0.543177	0.551641	0.00846386	16.1583	-37176.7	-36656	520.665	-25328.7	-23468	1860.75	-21656.7	-20967	689.684	8.92927	172.124	171.237	-0.88704	172.124	172.106	-0.018	172.124	171.911	-0.21285
	8.93365	1.00541	0.914276	-0.0911355	0.564575	0.678778	0.114202	0.545681	0.554144	0.00846386	16.1667	-37307.4	-36842	465.362	-25456.8	-23702	1754.81	-21831.4	-21109	722.421	8.93594	171.98	171.091	-0.88888	171.98	171.956	-0.02342	171.98	171.769	-0.21117
	8.94031	1.01107	0.917375	-0.0936985	0.567317	0.681341	0.114024	0.548422	0.557005	0.00858307	16.175	-37437.9	-37048	389.901	-25584.7	-23915	1669.73	-22005.9	-21254	751.948	8.9426	171.834	170.945	-0.8887	171.834	171.806	-0.02765	171.834	171.626	-0.20754
	8.94698	1.01697	0.920296	-0.0966787	0.570178	0.684023	0.113845	0.551283	0.560403	0.00911951	16.1833	-37568.4	-37253	315.44	-25712.6	-24101	1611.64	-22180.5	-21411	769.475	8.94927	171.686	170.8	-0.88608	171.686	171.656	-0.0307	171.686	171.485	-0.20182
	8.95365	1.02305	0.923038	-0.100017	0.573218	0.686824	0.113606	0.554264	0.564575	0.0103116	16.1917	-37699.1	-37449	250.136	-25840.7	-24260	1580.71	-22355.2	-21589	766.212	8.95594	171.537	170.656	-0.88131	171.537	171.504	-0.03296	171.537	171.343	-0.19455
	8.96031	1.02925	0.925541	-0.103712	0.576317	0.689626	0.113308	0.557363	0.569642	0.0122786	16.2	-37829.7	-37630	199.676	-25968.6	-24394	1574.62	-22529.7	-21799	730.74	8.9626	171.387	170.512	-0.87434	171.387	171.352	-0.03469	171.387	171.201	-0.18585
	8.96698	1.03545	0.927806	-0.107646	0.579536	0.692546	0.11301	0.560522	0.5759	0.015378	16.2083	-37960.2	-37794	166.215	-26096.5	-24501	1595.53	-22704.3	-22028	676.267	8.96927	171.235	170.37	-0.8651	171.235	171.199	-0.03623	171.235	171.059	-0.17642
	8.97365	1.04153	0.929892	-0.111639	0.582814	0.695527	0.112712	0.5638	0.583529	0.0197291	16.2167	-38090.9	-37950	140.911	-26224.6	-24588	1636.6	-22879	-22259	620.004	8.97594	171.082	170.228	-0.85378	171.082	171.044	-0.03803	171.082	170.915	-0.16684
	8.98031	1.04743	0.93174	-0.115693	0.586092	0.698507	0.112414	0.567019	0.59253	0.0255108	16.225	-38221.5	-38098	123.45	-26352.5	-24661	1691.51	-23053.5	-22488	565.531	8.9826	170.929	170.088	-0.84037	170.929	170.888	-0.04006	170.929	170.771	-0.1576
	8.98698	1.05304	0.933409	-0.119627	0.589371	0.701606	0.112236	0.570297	0.60308	0.0327826	16.2333	-38352	-38245	106.99	-26480.4	-24729	1751.42	-23228.1	-22708	520.059	8.98927	170.774	169.949	-0.8251	170.774	170.731	-0.04267	170.774	170.625	-0.14925
	8.99365	1.05816	0.93472	-0.123441	0.592589	0.704646	0.112057	0.573575	0.61506	0.0414848	16.2417	-38482.7	-38389	93.6859	-26608.5	-24805	1803.49	-23402.8	-22923	479.796	8.99594	170.619	169.811	-0.80842	170.619	170.573	-0.04607	170.619	170.477	-0.14245
	9.00031	1.06287	0.935853	-0.127017	0.595808	0.707686	0.111878	0.576794	0.628173	0.0513792	16.25	-38613.2	-38528	85.2252	-26736.4	-24903	1833.4	-23577.3	-23127	450.323	9.0026	170.464	169.673	-0.79048	170.464	170.413	-0.05019	170.464	170.326	-0.13751
	9.00698	1.0671	0.936687	-0.130415	0.598967	0.710726	0.111759	0.579953	0.642061	0.062108	16.2583	-38743.8	-38671	72.7646	-26864.3	-25027	1837.31	-23751.9	-23319	432.85	9.00927	170.308	169.536	-0.77153	170.308	170.253	-0.05508	170.308	170.173	-0.13447
	9.01365	1.07074	0.937343	-0.133395	0.602126	0.713706	0.11158	0.583112	0.656188	0.0730753	16.2667	-38874.5	-38826	48.4606	-26992.4	-25175	1817.38	-23926.6	-23492	434.587	9.01594	170.151	169.4	-0.75167	170.151	170.091	-0.06068	170.151	170.018	-0.13321
	9.02031	1.07396	0.937879	-0.136077	0.605226	0.716627	0.111401	0.586212	0.669956	0.0837445	16.275	-39005	-39005	0	-27120.3	-25345	1775.29	-24101.1	-23635	466.115	9.0226	169.995	169.264	-0.73117	169.995	169.928	-0.06693	169.995	169.861	-0.13339
	9.02698	1.07676	0.938296	-0.138462	0.608265	0.719488	0.111222	0.589311	0.682652	0.0933409	16.2833	-39216.5	-39203	13.4769	-27248.2	-25519	1729.2	-24275.6	-23753	522.642	9.02927	169.837	169.127	-0.71007	169.837	169.764	-0.07368	169.837	169.703	-0.13465
	9.03365	1.07938	0.938654	-0.140727	0.611305	0.722289	0.110984	0.592291	0.693619	0.101328	16.2917	-39428.2	-39425	3.20775	-27376.3	-25686	1690.27	-24450.4	-23861	589.379	9.03594	169.68	168.991	-0.68861	169.68	169.599	-0.081	169.68	169.543	-0.13655
	9.04031	1.08182	0.939131	-0.142694	0.614285	0.725091	0.110805	0.595331	0.702381	0.10705	16.3	-39639.7	-39658	-18.3153	-27504.2	-25845	1659.18	-24624.9	-23978	646.906	9.0426	169.522	168.854	-0.66715	169.522	169.433	-0.08887	169.522	169.383	-0.1387
	9.04698	1.08445	0.939727	-0.14472	0.617325	0.727773	0.110447	0.598311	0.708401	0.11009	16.3083	-39851.2	-39891	-39.8384	-27632.1	-26005	1627.09	-24799.4	-24109	690.434	9.04927	169.363	168.717	-0.64581	169.363	169.266	-0.09721	169.363	169.222	-0.14072
	9.05365	1.08737	0.940442	-0.146925	0.620365	0.730455	0.11009	0.601292	0.71162	0.110328	16.3167	-40062.9	-40121	-58.1076	-27760.2	-26174	1586.16	-24972.7	-24257	715.729	9.05594	169.204	168.579	-0.62501	169.204	169.098	-0.10591	169.204	169.062	-0.14239
	9.06031	1.09088	0.941455	-0.149429	0.623345	0.733078	0.109732	0.604272	0.711977	0.107706	16.325	-40274.4	-40339	-64.6306	-27888.1	-26349	1539.07	-25145.2	-24415	730.231	9.0626	169.045	168.44	-0.60475	169.045	168.93	-0.11468	169.045	168.902	-0.14347
	9.06698	1.09512	0.942707	-0.152409	0.626385	0.73576	0.109375	0.607252	0.709772	0.10252	16.3333	-40485.8	-40551	-65.1537	-28016	-26531	1484.98	-25317.7	-24558	759.733	9.06927	168.886	168.3	-0.58508	168.886	168.762	-0.1232	168.886	168.742	-0.14389
	9.07365	1.10048	0.944257	-0.156224	0.629425	0.738442	0.109017	0.610292	0.705421	0.095129	16.3417	-40697.6	-40756	-58.4229	-28144	-26710	1434.05	-25490.4	-24682	808.442	9.07594	168.725	168.159	-0.56618	168.725	168.594	-0.13101	168.725	168.582	-0.14377
	9.08031	1.1071	0.946224	-0.160873	0.632465	0.741124	0.108659	0.613272	0.69952	0.0862479	16.35	-40909.1	-40954	-44.9459	-28272	-26880	1391.96	-25662.9	-24796	866.944	9.0826	168.564	168.016	-0.54807	168.564	168.427	-0.13757	168.564	168.421	-0.14305
	9.08698	1.11526	0.948608	-0.166655	0.635445	0.743926	0.10848	0.616312	0.692666	0.0763535	16.3583	-41120.5	-41144	-23.469	-28399.9	-27047	1352.87	-25835.4	-24920	915.446	9.08927	168.403	167.872	-0.53054	168.403	168.26	-0.14251	168.403	168.261	-0.1418
	9.09365	1.12522	0.951409	-0.173807	0.638425	0.746846	0.108421	0.619411	0.685513	0.0661016	16.3667	-41332.3	-41319	13.2618	-28527.9	-27221	1306.94	-26008.2	-25061	947.155	9.09594	168.24	167.726	-0.51343	168.24	168.094	-0.14561	168.24	168.1	-0.13983
	9.10031	1.13738	0.954866	-0.182509	0.641465	0.749946	0.10848	0.62263	0.678599	0.0559688	16.375	-41543.7	-41482	61.7387	-28655.9	-27415	1240.85	-26180.7	-25221	959.657	9.1026	168.076	167.579	-0.49645	168.076	167.929	-0.14686	168.076	167.938	-0.13721
	9.10698	1.15192	0.959039	-0.192881	0.644565	0.753284	0.108719	0.625908	0.67234	0.046432	16.3833	-41755.2	-41630	125.216	-28783.8	-27621	1162.77	-26353.2	-25399	954.159	9.10927	167.91	167.431	-0.47922	167.91	167.764	-0.14639	167.91	167.776	-0.13399
	9.11365	1.16932	0.963986	-0.205338	0.647783	0.75686	0.109077	0.629485	0.667155	0.0376701	16.3917	-41966.9	-41768	198.946	-28911.8	-27838	1073.83	-26525.9	-25583	942.869	9.11594	167.744	167.282	-0.4617	167.744	167.599	-0.14454	167.744	167.614	-0.13035
	9.12031	1.19001	0.969946	-0.22006	0.65124	0.760853	0.109613	0.63324	0.663161	0.0299215	16.4	-42178.4	-41901	277.423	-29039.7	-28053	986.743	-26698.4	-25772	926.371	9.1226	167.577	167.133	-0.44394	167.577	167.435	-0.1418	167.577	167.45	-0.12648
	9.12698	1.21444	0.97698	-0.237465	0.654936	0.765085	0.110149	0.637352	0.660598	0.0232458	16.4083	-42389.9	-42032	357.9	-29167.7	-28249	918.656	-26870.9	-25972	898.873	9.12927	167.409	166.983	-0.42629	167.409	167.271	-0.13858	167.409	167.287	-0.1226
	9.13365	1.243	0.985205	-0.25779	0.658989	0.769734	0.110745	0.641823	0.659406	0.0175834	16.4167	-42601.6	-42170	431.631	-29295.7	-28428	867.722	-27043.6	-26196	847.582	9.13594	167.241	166.832	-0.40889	167.241	167.106	-0.13525	167.241	167.122	-0.11862
	9.14031	1.27637	0.994503	-0.28187	0.663459	0.774682	0.111222	0.646651	0.659525	0.0128746	16.425	-42813.1	-42316	497.108	-29423.6	-28595	828.634	-27216.1	-26443	773.084	9.1426	167.072	166.68	-0.3922	167.072	166.94	-0.13221	167.072	166.958	-0.11462
	9.14698	1.31494	1.00493	-0.310004	0.668228	0.779867	0.111639	0.651777	0.660896	0.00911951	16.4333	-43024.6	-42476	548.585	-29551.5	-28765	786.546	-27388.6	-26686	702.586	9.14927	166.904	166.527	-0.37682	166.904	166.774	-0.12994	166.904	166.793	-0.11086
	9.15365	1.35922	1.01632	-0.342906	0.673413	0.785232	0.111818	0.657201	0.663459	0.00625849	16.4417	-43236.3	-42652	584.316	-29679.6	-28946	733.612	-27561.3	-26916	645.295	9.15594	166.736	166.373	-0.36305	166.736	166.607	-0.12857	166.736	166.628	-0.10753
	9.16031	1.40971	1.02836	-0.381351	0.678718	0.790596	0.111878	0.662744	0.666916	0.00417233	16.45	-43447.8	-42852	595.793	-29807.5	-29145	662.525	-27733.8	-27118	615.797	9.1626	166.568	166.216	-0.35137	166.568	166.439	-0.12833	166.568	166.463	-0.1046
	9.16698	1.46681	1.04076	-0.426054	0.684142	0.795782	0.111639	0.668287	0.671148	0.00286102	16.4583	-43659.3	-43074	585.27	-29935.4	-29360	575.437	-27906.3	-27292	614.299	9.16927	166.4	166.058	-0.34201	166.4	166.271	-0.12922	166.4	166.298	-0.10222
	9.17365	1.53071	1.05315	-0.477552	0.689447	0.800729	0.111282	0.673652	0.675917	0.00226498	16.4667	-43871	-43303	568.001	-30063.5	-29569	494.503	-28079	-27446	633.008	9.17594	166.233	165.898	-0.33474	166.233	166.102	-0.13095	166.233	166.133	-0.09983
	9.18031	1.60158	1.06508	-0.536501	0.694454	0.805259	0.110805	0.678718	0.681043	0.00232458	16.475	-44082.5	-43535	547.477	-30191.4	-29768	423.415	-28251.5	-27596	655.51	9.1826	166.066	165.737	-0.32937	166.066	165.933	-0.13333	166.066	165.969	-0.09715
	9.18698	1.67954	1.07622	-0.603318	0.698924	0.809252	0.110328	0.683367	0.686169	0.00280142	16.4833	-44294	-43743	550.954	-30319.3	-29948	371.328	-28424	-27754	670.012	9.18927	165.899	165.574	-0.32527	165.899	165.763	-0.13602	165.899	165.805	-0.09388
	9.19365	1.76448	1.08624	-0.678241	0.702739	0.81265	0.109911	0.687361	0.691175	0.0038147	16.4917	-44505.7	-43917	588.685	-30447.4	-30110	337.394	-28596.7	-27921	675.721	9.19594	165.732	165.411	-0.32186	165.732	165.594	-0.13852	165.732	165.643	-0.0897
	9.20031	1.85603	1.09494	-0.761092	0.705838	0.815392	0.109553	0.690758	0.695705	0.00494719	16.5	-44717.2	-44064	653.162	-30575.3	-30261	314.306	-28769.2	-28105	664.223	9.2026	165.566	165.247	-0.31883	165.566	165.425	-0.14055	165.566	165.481	-0.08452
	9.20698	1.95384	1.10215	-0.851691	0.708163	0.817537	0.109375	0.69344	0.699759	0.00631809	16.5083	-44928.6	-44200	728.639	-30703.2	-30412	291.219	-28941.7	-28302	639.725	9.20927	165.399	165.083	-0.31579	165.399	165.257	-0.14144	165.399	165.32	-0.07832
	9.21365	2.05731	1.10799	-0.949323	0.709832	0.819087	0.109255	0.695527	0.703037	0.00751019	16.5167	-45140.4	-44341	799.37	-30831.3	-30570	261.285	-29114.4	-28509	605.434	9.21594	165.231	164.919	-0.31245	165.231	165.091	-0.14055	165.231	165.16	-0.07081
	9.22031	2.1655	1.11252	-1.05298	0.710905	0.82022	0.109315	0.697017	0.705659	0.00864267	16.525	-45351.8	-44493	858.847	-30959.2	-30733	226.197	-29286.9	-28726	560.936	9.2226	165.063	164.754	-0.30887	165.063	164.925	-0.13762	165.063	165.001	-0.06216
	9.22698	2.27737	1.11616	-1.16122	0.71162	0.820994	0.109375	0.69809	0.707507	0.00941753	16.5333	-45563.3	-44665	898.324	-31087.1	-30903	184.109	-29459.4	-28937	522.438	9.22927	164.894	164.589	-0.30505	164.894	164.762	-0.13232	164.894	164.842	-0.05227
	9.23365	2.39164	1.11914	-1.2725	0.712097	0.82159	0.109494	0.698864	0.708699	0.00983477	16.5417	-45775.1	-44851	924.055	-31215.2	-31081	134.175	-29632.1	-29145	487.147	9.23594	164.725	164.423	-0.30124	164.725	164.6	-0.12493	164.725	164.683	-0.04149
	9.24031	2.50679	1.12188	-1.38491	0.712514	0.822127	0.109613	0.699461	0.709414	0.00995398	16.55	-45986.5	-45048	938.532	-31343.1	-31270	73.0876	-29804.6	-29349	455.649	9.2426	164.555	164.257	-0.29779	164.555	164.439	-0.11576	164.555	164.525	-0.0301
	9.24698	2.62117	1.12486	-1.49632	0.712991	0.822723	0.109732	0.700057	0.709832	0.00977516	16.5583	-46198	-45254	944.008	-31471	-31471	0	-29977.2	-29562	415.151	9.24927	164.384	164.09	-0.29486	164.384	164.279	-0.10526	164.384	164.366	-0.01835
	9.25365	2.73275	1.12844	-1.60432	0.713766	0.823438	0.109673	0.700772	0.710011	0.00923872	16.5667	-46409.7	-45461	948.739	-31666.3	-31679	-12.6935	-30149.9	-29784	365.861	9.25594	164.214	163.922	-0.29265	164.214	164.12	-0.09387	164.214	164.208	-0.00625
	9.26031	2.83968	1.13297	-1.70672	0.714839	0.824451	0.109613	0.701725	0.710189	0.00846386	16.575	-46621.2	-45671	950.216	-31861.4	-31898	-36.6212	-30322.4	-30006	316.363	9.2626	164.044	163.753	-0.29111	164.044	163.962	-0.08225	164.044	164.05	0.00602
	9.26698	2.93976	1.13887	-1.80089	0.716209	0.825763	0.109553	0.702858	0.710487	0.00762939	16.5833	-46832.7	-45872	960.693	-32056.5	-32111	-54.5489	-30494.9	-30228	266.865	9.26927	163.875	163.585	-0.28991	163.875	163.804	-0.07075	163.875	163.893	0.0186
	9.27365	3.03113	1.14638	-1.88476	0.717938	0.827372	0.109434	0.704288	0.710964	0.00667572	16.5917	-47044.4	-46064	980.424	-32251.8	-32315	-63.2425	-30667.6	-30441	226.574	9.27594	163.706	163.417	-0.28885	163.706	163.646	-0.05955	163.706	163.738	0.0317
	9.28031	3.1119	1.15591	-1.95599	0.719965	0.829279	0.109315	0.705957	0.711679	0.00572205	16.6	-47255.9	-46250	1005.9	-32446.8	-32513	-66.1702	-30840.1	-30649	191.076	9.2826	163.538	163.25	-0.28759	163.538	163.489	-0.04888	163.538	163.583	0.04512
	9.28698	3.1805	1.16771	-2.01279	0.722229	0.831425	0.109196	0.707924	0.712752	0.00482798	16.6083	-47467.4	-46438	1029.38	-32641.9	-32713	-71.0979	-31012.6	-30856	156.578	9.28927	163.371	163.085	-0.28604	163.371	163.332	-0.03856	163.371	163.429	0.05889
	9.29365	3.23582	1.18214	-2.05368	0.724673	0.83375	0.109077	0.71013	0.714123	0.00399351	16.6167	-47679.1	-46633	1046.11	-32837.2	-32923	-85.7914	-31185.3	-31071	114.287	9.29594	163.204	162.92	-0.28401	163.204	163.176	-0.02843	163.204	163.277	0.07278
	9.30031	3.27718	1.19954	-2.07764	0.727236	0.836313	0.109077	0.712514	0.715733	0.00321865	16.625	-47890.6	-46820	1070.59	-33032.3	-33135	-102.719	-31357.8	-31294	63.7889	9.3026	163.038	162.757	-0.28145	163.038	163.02	-0.01806	163.038	163.125	0.08661
	9.30698	3.30442	1.22029	-2.08414	0.729859	0.838935	0.109077	0.715137	0.71758	0.00244379	16.6333	-48102.1	-46996	1106.06	-33227.4	-33349	-121.647	-31530.3	-31506	24.2909	9.30927	162.873	162.594	-0.27859	162.873	162.865	-0.00745	162.873	162.973	0.10002
	9.31365	3.31813	1.24472	-2.07341	0.732601	0.841737	0.109136	0.717878	0.719666	0.00178814	16.6417	-48313.8	-47159	1154.79	-33422.7	-33555	-132.34	-31703	-31703	0	9.31594	162.708	162.432	-0.27532	162.708	162.711	0.00363	162.708	162.82	0.11283
	9.32031	3.31932	1.2731	-2.04623	0.735402	0.844657	0.109255	0.720799	0.721872	0.00107288	16.65	-48525.3	-47318	1207.27	-33617.7	-33747	-129.268	-31863.6	-31880	-16.3702	9.3226	162.543	162.271	-0.2718	162.543	162.558	0.0152	162.543	162.668	0.12481
	9.32698	3.30949	1.30552	-2.00397	0.738204	0.847816	0.109613	0.723898	0.724256	0.000357628	16.6583	-48736.7	-47483	1253.75	-33812.8	-33934	-121.196	-32024.3	-32045	-20.7405	9.32927	162.378	162.11	-0.26822	162.378	162.405	0.02706	162.378	162.514	0.1359
	9.33365	3.29053	1.34212	-1.94842	0.741243	0.851214	0.109971	0.727177	0.726759	-0.000417233	16.6667	-48948.5	-47664	1284.48	-34008.1	-34126	-117.889	-32185.1	-32203	-17.9179	9.33594	162.213	161.949	-0.26453	162.213	162.253	0.03939	162.213	162.359	0.14615
	9.34031	3.26467	1.38253	-1.88214	0.744402	0.855029	0.110626	0.730693	0.729382	-0.0013113	16.675	-49160	-47870	1289.95	-34203.2	-34335	-131.817	-32345.7	-32360	-14.2881	9.3426	162.048	161.788	-0.26065	162.048	162.1	0.05197	162.048	162.204	0.15581
	9.34698	3.23397	1.42634	-1.80763	0.747919	0.859499	0.11158	0.734448	0.732243	-0.00220537	16.6833	-49371.4	-48094	1277.43	-34398.3	-34546	-147.745	-32506.3	-32524	-17.6583	9.34927	161.884	161.627	-0.25654	161.884	161.948	0.06461	161.884	162.049	0.16505
	9.35365	3.20035	1.47265	-1.7277	0.751853	0.864923	0.11307	0.738502	0.735223	-0.00327826	16.6917	-49583.2	-48335	1248.16	-34593.6	-34752	-158.438	-32667.2	-32694	-26.8357	9.35594	161.719	161.467	-0.25195	161.719	161.796	0.07718	161.719	161.893	0.17434
	9.36031	3.16536	1.5204	-1.64497	0.756323	0.871718	0.115395	0.742912	0.738502	-0.00441074	16.7	-49794.6	-48580	1214.64	-34788.6	-34949	-160.366	-32827.8	-32874	-46.206	9.3626	161.554	161.307	-0.24677	161.554	161.644	0.08946	161.554	161.738	0.18382
	9.36698	3.12996	1.5682	-1.56176	0.761628	0.880361	0.118732	0.7478	0.742137	-0.00566244	16.7083	-50006.1	-48814	1192.12	-34983.7	-35137	-153.294	-32988.4	-33061	-72.5762	9.36927	161.39	161.149	-0.24104	161.39	161.491	0.10138	161.39	161.584	0.19383
	9.37365	3.09443	1.61451	-1.47992	0.767946	0.891566	0.12362	0.753403	0.746191	-0.00721216	16.7167	-50217.8	-49037	1180.85	-35179	-35325	-145.987	-33149.2	-33251	-101.754	9.37594	161.226	160.992	-0.23448	161.226	161.339	0.11295	161.226	161.431	0.20463
	9.38031	3.05837	1.65784	-1.40053	0.775635	0.90611	0.130475	0.7599	0.75084	-0.00905991	16.725	-50429.3	-49246	1183.32	-35374.1	-35501	-126.915	-33309.9	-33441	-131.124	9.3826	161.063	160.836	-0.22727	161.063	161.188	0.12422	161.063	161.279	0.21601
	9.38698	3.02088	1.69665	-1.32424	0.785351	0.924945	0.139594	0.767648	0.756323	-0.0113249	16.7333	-50640.8	-49451	1189.8	-35569.2	-35666	-96.8426	-33470.5	-33619	-148.494	9.38927	160.902	160.682	-0.21952	160.902	161.037	0.13489	160.902	161.13	0.22769
	9.39365	2.98041	1.72955	-1.25086	0.79757	0.949025	0.151455	0.777304	0.762939	-0.0143647	16.7417	-50852.5	-49650	1202.53	-35764.5	-35818	-53.5361	-33631.3	-33785	-153.671	9.39594	160.742	160.531	-0.21118	160.742	160.887	0.14513	160.742	160.981	0.23943
	9.40031	2.93541	1.7556	-1.17981	0.813305	0.979364	0.166059	0.789404	0.771165	-0.018239	16.75	-51064	-49844	1220.01	-35959.5	-35962	-2.4638	-33792	-33933	-141.042	9.4026	160.583	160.381	-0.20242	160.583	160.738	0.15473	160.583	160.834	0.25087
	9.40698	2.88421	1.77413	-1.11008	0.833631	1.01697	0.183344	0.804901	0.781476	-0.0234246	16.7583	-51275.5	-50032	1243.49	-36154.6	-36109	45.6085	-33952.6	-34069	-116.412	9.40927	160.426	160.233	-0.19336	160.426	160.59	0.16391	160.426	160.688	0.2619
	9.41365	2.8255	1.78522	-1.04028	0.859737	1.06257	0.202835	0.824869	0.794709	-0.03016	16.7667	-51487.2	-50204	1283.22	-36349.9	-36269	80.915	-34113.4	-34196	-82.5893	9.41594	160.271	160.087	-0.18412	160.271	160.444	0.17285	160.271	160.543	0.27233
	9.42031	2.75844	1.78921	-0.969231	0.893176	1.11663	0.223458	0.850618	0.811875	-0.038743	16.775	-51698.7	-50359	1339.69	-36545	-36451	93.9873	-34274	-34322	-47.9595	9.4226	160.116	159.941	-0.17494	160.116	160.298	0.18179	160.116	160.398	0.2821
	9.42698	2.68316	1.78725	-0.895917	0.935376	1.17922	0.243843	0.88352	0.833988	-0.0495315	16.7833	-51910.2	-50483	1427.17	-36740.1	-36647	93.0596	-34434.7	-34454	-19.3298	9.42927	159.962	159.796	-0.16594	159.962	160.154	0.19127	159.962	160.254	0.29122
	9.43365	2.60031	1.78099	-0.819325	0.987709	1.25009	0.26238	0.925064	0.862479	-0.0625849	16.7917	-52121.9	-50568	1553.9	-36935.4	-36854	81.366	-34595.5	-34593	2.49282	9.43594	159.809	159.652	-0.15723	159.809	160.01	0.20147	159.809	160.108	0.2997
	9.44031	2.51168	1.77234	-0.739336	1.05137	1.32841	0.277042	0.976622	0.898778	-0.0778437	16.8	-52333.4	-50590	1743.38	-37130.4	-37073	57.4383	-34756.1	-34743	13.1226	9.4426	159.655	159.506	-0.14925	159.655	159.868	0.21249	159.655	159.963	0.30744
	9.44698	2.41983	1.76376	-0.656068	1.12695	1.41287	0.285923	1.03921	0.944316	-0.0948906	16.8083	-52544.9	-50511	2033.86	-37325.5	-37313	12.5106	-34916.8	-34903	13.7524	9.44927	159.502	159.36	-0.14198	159.502	159.726	0.22465	159.502	159.816	0.31483
	9.45365	2.32798	1.7578	-0.570178	1.21444	1.50192	0.287473	1.1133	1.00023	-0.11307	16.8167	-52756.6	-50309	2447.59	-37520.8	-37580	-59.1829	-35077.6	-35073	4.57496	9.45594	159.347	159.212	-0.13548	159.347	159.585	0.23801	159.347	159.67	0.32211
	9.46031	2.23982	1.75703	-0.482798	1.31303	1.59365	0.280619	1.19889	1.06746	-0.131428	16.825	-52968.1	-49962	3006.06	-37715.9	-37843	-127.111	-35238.2	-35249	-10.7953	9.4626	159.192	159.063	-0.1294	159.192	159.445	0.25267	159.192	159.522	0.3295
	9.46698	2.15942	1.76388	-0.395536	1.4208	1.68598	0.265181	1.29485	1.14638	-0.148475	16.8333	-53179.5	-49450	3729.54	-37911	-38088	-177.038	-35398.8	-35420	-21.1655	9.46927	159.036	158.913	-0.1232	159.036	159.304	0.2687	159.036	159.373	0.33742
	9.47365	2.09057	1.78039	-0.310183	1.53494	1.77681	0.241876	1.3994	1.2365	-0.162899	16.8417	-53391.3	-48807	4584.27	-38106.3	-38284	-177.732	-35559.7	-35583	-23.3429	9.47594	158.878	158.761	-0.11641	158.878	159.164	0.28586	158.878	159.224	0.34607
	9.48031	2.03675	1.80799	-0.228763	1.65176	1.86402	0.212252	1.50955	1.33646	-0.173092	16.85	-53602.7	-48050	5552.75	-38301.3	-38406	-104.66	-35720.3	-35725	-4.71314	9.4826	158.718	158.61	-0.10842	158.718	159.022	0.30386	158.718	159.073	0.35548
	9.48698	2.00063	1.84715	-0.153482	1.76692	1.94556	0.178635	1.62154	1.44398	-0.177562	16.8583	-53814.2	-47246	6568.22	-38496.4	-38457	39.4127	-35880.9	-35838	42.9166	9.48927	158.557	158.458	-0.09859	158.557	158.879	0.32228	158.557	158.922	0.36597
	9.49365	1.98382	1.89757	-0.0862479	1.87546	2.01941	0.143945	1.73098	1.55586	-0.175118	16.8667	-54026	-46523	7502.96	-38691.7	-38449	242.719	-36041.7	-35923	118.739	9.49594	158.393	158.307	-0.08672	158.393	158.734	0.34064	158.393	158.771	0.37766
	9.50031	1.9868	1.95795	-0.0288486	1.97262	2.08372	0.111103	1.8332	1.66804	-0.165164	16.875	-54237.4	-45942	8295.43	-38886.8	-38395	491.792	-36202.4	-35976	226.369	9.5026	158.229	158.156	-0.07265	158.229	158.587	0.35835	158.229	158.619	0.39036
	9.50698	2.00844	2.02596	0.0175238	2.05392	2.13695	0.0830293	1.9235	1.77604	-0.147462	16.8833	-54448.9	-45618	8830.91	-39081.9	-38296	785.864	-36363	-35996	366.999	9.50927	158.063	158.007	-0.05638	158.063	158.439	0.37521	158.063	158.467	0.40412
	9.51365	2.04635	2.09832	0.0519753	2.11561	2.17748	0.0618696	1.99777	1.8751	-0.122666	16.8917	-54660.6	-45616	9044.64	-39277.2	-38146	1131.17	-36523.8	-35959	564.821	9.51594	157.897	157.859	-0.03838	157.897	158.288	0.39083	157.897	158.316	0.41855
	9.52031	2.09677	2.17134	0.0745654	2.15518	2.20418	0.048995	2.05261	1.96081	-0.0917912	16.9	-54872.1	-45911	8961.12	-39472.2	-37951	1521.24	-36684.5	-35843	841.451	9.5226	157.732	157.713	-0.01949	157.732	158.137	0.40477	157.732	158.165	0.43297
	9.52698	2.15513	2.24102	0.0858903	2.17128	2.21616	0.0448823	2.0858	2.02912	-0.056684	16.9083	-55083.6	-46466	8617.59	-39667.3	-37719	1948.31	-36845.1	-35651	1194.08	9.52927	157.569	157.568	-0.00053	157.569	157.986	0.41694	157.569	158.016	0.44698
	9.53365	2.21598	2.3033	0.0873208	2.16401	2.21306	0.0490546	2.09659	2.0771	-0.0194907	16.9167	-55295.3	-47217	8078.32	-39862.6	-37464	2398.62	-37005.9	-35380	1625.9	9.53594	157.408	157.425	0.01758	157.408	157.835	0.42731	157.408	157.868	0.45991
	9.54031	2.2741	2.35492	0.0808239	2.13486	2.19494	0.0600815	2.08539	2.10309	0.0177026	16.925	-55506.8	-48032	7474.8	-40057.7	-37244	2813.69	-37166.5	-35060	2106.53	9.5426	157.251	157.285	0.03416	157.251	157.687	0.43613	157.251	157.722	0.47153
	9.54698	2.32434	2.39319	0.0688434	2.08658	2.16258	0.0759959	2.05392	2.10667	0.0527501	16.9333	-55718.3	-48857	6861.28	-40252.8	-37093	3159.77	-37327.2	-34769	2558.16	9.54927	157.098	157.147	0.04887	157.098	157.542	0.44399	157.098	157.579	0.48172
	9.55365	2.36255	2.41655	0.0540018	2.02262	2.11734	0.0947118	2.00504	2.08879	0.0837445	16.9417	-55930	-49630	6300.01	-40448.1	-37046	3402.07	-37488	-34548	2939.99	9.55594	156.949	157.011	0.06163	156.949	157.4	0.45151	156.949	157.44	0.49079
	9.56031	2.38568	2.42454	0.0388622	1.94705	2.06125	0.114202	1.94234	2.05165	0.109315	16.95	-56141.5	-50326	5815.49	-40643.1	-37140	3503.14	-37648.6	-34456	3192.62	9.5626	156.804	156.877	0.0723	156.804	157.264	0.45932	156.804	157.303	0.49883
	9.56698	2.39217	2.41804	0.0258684	1.86408	1.99658	0.132501	1.86968	1.99825	0.128567	16.9583	-56353	-50948	5404.96	-40838.2	-37370	3468.22	-37809.2	-34533	3276.25	9.56927	156.664	156.745	0.081	156.664	157.132	0.46789	156.664	157.17	0.50628
	9.57365	2.3818	2.39873	0.0169277	1.77783	1.92612	0.148296	1.79112	1.93238	0.141263	16.9667	-56564.7	-51485	5079.69	-41033.5	-37707	3326.52	-37970.1	-34769	3201.07	9.57594	156.526	156.614	0.08803	156.526	157.004	0.47749	156.526	157.04	0.51343
	9.58031	2.35569	2.36917	0.0134706	1.69188	1.85263	0.160754	1.7103	1.858	0.1477	16.975	-56776.2	-51958	4818.17	-41228.6	-38133	3095.6	-38130.7	-35134	2996.7	9.5826	156.391	156.485	0.09376	156.391	156.879	0.48841	156.391	156.912	0.52089
	9.58698	2.31606	2.33227	0.0162125	1.60915	1.77878	0.169635	1.63054	1.77908	0.148535	16.9833	-56987.6	-52365	4622.65	-41423.7	-38587	2836.67	-38291.3	-35604	2687.33	9.58927	156.257	156.355	0.09858	156.257	156.757	0.50056	156.257	156.785	0.52875
	9.59365	2.26593	2.29108	0.0251532	1.53196	1.70696	0.174999	1.55437	1.69909	0.14472	16.9917	-57199.4	-52722	4477.38	-41619	-39030	2588.97	-38452.1	-36106	2346.15	9.59594	156.123	156.226	0.10288	156.123	156.636	0.51374	156.123	156.66	0.53734
	9.60031	2.20859	2.2487	0.0401139	1.46168	1.63913	0.177443	1.48368	1.62113	0.137448	17	-57410.9	-53046	4364.86	-41814	-39437	2377.05	-38612.8	-36612	2000.78	9.6026	155.988	156.095	0.10663	155.988	156.515	0.52732	155.988	156.534	0.54604
	9.60698	2.14744	2.20758	0.0601411	1.39916	1.57672	0.177562	1.41966	1.5474	0.127733	17.0083	-57622.3	-53358	4264.33	-42009.1	-39780	2229.12	-38773.4	-37093	1680.41	9.60927	155.852	155.962	0.10991	155.852	156.393	0.54079	155.852	156.407	0.55462
	9.61365	2.08551	2.16979	0.084281	1.3445	1.52057	0.176072	1.36292	1.47951	0.116587	17.0167	-57834.1	-53677	4157.06	-42204.4	-40066	2138.43	-38934.2	-37536	1398.23	9.61594	155.715	155.828	0.11271	155.715	156.268	0.55349	155.715	156.277	0.56213
	9.62031	2.02537	2.13677	0.111401	1.29753	1.47122	0.173688	1.31357	1.41835	0.104785	17.025	-58045.5	-53994	4051.54	-42399.5	-40306	2093.5	-39094.9	-37948	1146.86	9.6226	155.576	155.691	0.11504	155.576	156.141	0.56505	155.576	156.144	0.56797
	9.62698	1.96892	2.10935	0.140429	1.25766	1.42854	0.170887	1.27125	1.36429	0.0930429	17.0333	-58257	-54315	3942.02	-42594.6	-40520	2074.57	-39255.5	-38319	936.492	9.62927	155.436	155.552	0.11677	155.436	156.011	0.57525	155.436	156.007	0.57161
	9.63365	1.91754	2.08789	0.17035	1.22416	1.3923	0.168145	1.23549	1.3172	0.081718	17.0417	-58468.7	-54626	3842.75	-42789.9	-40720	2069.88	-39416.3	-38663	753.314	9.63594	155.294	155.412	0.11784	155.294	155.878	0.58389	155.294	155.867	0.57274
	9.64031	1.87188	2.07216	0.200272	1.19627	1.36191	0.165641	1.20562	1.27673	0.0711083	17.05	-58680.2	-54919	3761.23	-42984.9	-40917	2067.95	-39576.9	-38973	603.944	9.6426	155.151	155.27	0.11813	155.151	155.743	0.5911	155.151	155.723	0.57137
	9.64698	1.83219	2.06167	0.229478	1.17314	1.33675	0.163615	1.18083	1.24228	0.0614524	17.0583	-58891.7	-55198	3693.7	-43180	-41118	2062.02	-39737.6	-39250	487.574	9.64927	155.008	155.126	0.11754	155.008	155.605	0.59718	155.008	155.576	0.56773
	9.65365	1.79821	2.05547	0.257254	1.15407	1.31613	0.162065	1.16044	1.21313	0.0526905	17.0667	-59103.4	-55461	3642.43	-43375.3	-41316	2059.33	-39898.4	-39501	397.396	9.65594	154.865	154.981	0.11587	154.865	155.467	0.60218	154.865	155.427	0.56225
	9.66031	1.7696	2.05261	0.283003	1.13845	1.29926	0.160813	1.14375	1.18864	0.0448823	17.075	-59314.9	-55720	3594.91	-43570.4	-41518	2052.4	-40059	-39730	329.026	9.6626	154.721	154.835	0.11319	154.721	155.328	0.60648	154.721	155.277	0.55539
	9.66698	1.74576	2.05189	0.306129	1.12569	1.28567	0.159979	1.13016	1.16813	0.0379682	17.0833	-59526.4	-55969	3557.39	-43765.5	-41728	2037.47	-40219.7	-39951	268.656	9.66927	154.578	154.688	0.10961	154.578	155.189	0.61017	154.578	155.126	0.548
	9.67365	1.72603	2.05213	0.326097	1.11532	1.27465	0.159323	1.11902	1.15108	0.0320673	17.0917	-59738.1	-56215	3523.12	-43960.8	-41958	2002.78	-40380.5	-40162	218.478	9.67594	154.436	154.541	0.10545	154.436	155.049	0.61346	154.436	154.976	0.54086
	9.68031	1.70982	2.05207	0.34225	1.10692	1.26576	0.158846	1.10996	1.13696	0.0270009	17.1	-59949.6	-56451	3498.59	-44155.9	-42207	1948.85	-40541.1	-40371	170.108	9.6826	154.293	154.394	0.10073	154.293	154.909	0.61607	154.293	154.828	0.53429
	9.68698	1.69659	2.05058	0.353992	1.10024	1.25861	0.15837	1.10251	1.12528	0.022769	17.1083	-60161.1	-56672	3489.07	-44350.9	-42465	1885.92	-40701.7	-40583	118.738	9.68927	154.152	154.247	0.09566	154.152	154.77	0.61798	154.152	154.681	0.52875
	9.69365	1.6858	2.04653	0.360727	1.09482	1.25271	0.157893	1.09649	1.11568	0.0191927	17.1167	-60372.8	-56882	3490.8	-44546.2	-42730	1816.23	-40862.6	-40802	60.5606	9.69594	154.011	154.101	0.09036	154.011	154.63	0.61888	154.011	154.535	0.52405
	9.70031	1.67698	2.03907	0.362098	1.09059	1.24788	0.157297	1.09154	1.10793	0.0163913	17.125	-60584.3	-57084	3500.28	-44741.3	-42981	1760.3	-41023.2	-41035	-11.8096	9.7026	153.871	153.956	0.08494	153.871	154.489	0.61846	153.871	154.391	0.51993
	9.70698	1.66982	2.02757	0.357747	1.08719	1.24383	0.156641	1.08755	1.10161	0.0140667	17.1333	-60795.8	-57289	3506.76	-44936.4	-43220	1716.37	-41183.8	-41278	-94.1799	9.70927	153.732	153.811	0.07946	153.732	154.348	0.61685	153.732	154.248	0.516
	9.71365	1.66404	2.01166	0.347614	1.08451	1.24031	0.155807	1.08433	1.09661	0.0122786	17.1417	-61007.5	-57494	3513.49	-45131.7	-43449	1682.68	-41344.6	-41536	-191.357	9.71594	153.594	153.668	0.07397	153.594	154.207	0.61387	153.594	154.105	0.51183
	9.72031	1.65945	1.99127	0.331819	1.08236	1.23727	0.154912	1.08176	1.09261	0.010848	17.15	-61219	-57696	3522.96	-45326.8	-43680	1646.75	-41505.3	-41790	-284.728	9.7226	153.457	153.525	0.06837	153.457	154.066	0.60987	153.457	153.964	0.50717
	9.72698	1.6557	1.9666	0.310898	1.08075	1.23459	0.15384	1.07974	1.08957	0.00983477	17.1583	-61430.4	-57897	3533.44	-45521.8	-43918	1603.83	-41665.9	-42033	-367.098	9.72927	153.321	153.383	0.06246	153.321	153.926	0.60481	153.321	153.823	0.50163
	9.73365	1.65278	1.9381	0.285327	1.07962	1.23221	0.152588	1.07825	1.08725	0.0090003	17.1667	-61642.2	-58094	3548.17	-45717.1	-44151	1566.13	-41826.7	-42264	-437.275	9.73594	153.187	153.243	0.05644	153.187	153.786	0.5992	153.187	153.682	0.49525
	9.74031	1.65051	1.90669	0.256181	1.07884	1.23018	0.151336	1.07718	1.08564	0.00846386	17.175	-61853.6	-58292	3561.65	-45912.2	-44378	1534.2	-41987.4	-42483	-495.645	9.7426	153.054	153.104	0.05013	153.054	153.647	0.5933	153.054	153.542	0.48792
	9.74698	1.64878	1.87314	0.224352	1.07849	1.22851	0.150025	1.07646	1.08457	0.00810623	17.1833	-62065.1	-58495	3570.13	-46107.3	-44583	1524.28	-42148	-42702	-554.016	9.74927	152.923	152.966	0.04381	152.923	153.51	0.5874	152.923	153.403	0.48006
	9.75365	1.64747	1.83856	0.191092	1.07855	1.22726	0.148714	1.0761	1.08409	0.00798702	17.1917	-62276.9	-58712	3564.86	-46302.6	-44759	1543.58	-42308.8	-42914	-605.193	9.75594	152.792	152.83	0.03768	152.792	153.374	0.58175	152.792	153.264	0.47184
	9.76031	1.64664	1.80393	0.157297	1.07896	1.22648	0.147521	1.07604	1.08409	0.00804663	17.2	-62488.3	-58936	3552.33	-46497.7	-44917	1580.66	-42485.4	-43126	-640.607	9.7626	152.663	152.695	0.03195	152.663	153.239	0.57632	152.663	153.127	0.46355
	9.76698	1.64616	1.77038	0.124216	1.0798	1.22625	0.146449	1.07622	1.08463	0.00840425	17.2083	-62699.8	-59158	3541.81	-46692.7	-45076	1616.73	-42676.6	-43330	-653.408	9.76927	152.535	152.561	0.02659	152.535	153.106	0.57102	152.535	152.99	0.45526
	9.77365	1.64604	1.73873	0.0926852	1.08099	1.2266	0.145614	1.0767	1.08564	0.0089407	17.2167	-62911.5	-59380	3531.54	-46888	-45251	1637.03	-42868	-43519	-650.978	9.77594	152.407	152.429	0.02169	152.407	152.973	0.56559	152.407	152.854	0.44691
	9.78031	1.64628	1.7097	0.0634193	1.08254	1.22756	0.145018	1.07741	1.08713	0.00971556	17.225	-63123	-59613	3510.02	-47083.1	-45434	1649.11	-43059.2	-43696	-636.779	9.7826	152.281	152.298	0.01723	152.281	152.841	0.56004	152.281	152.719	0.43851
	9.78698	1.64682	1.68383	0.0370145	1.08439	1.22905	0.14466	1.07843	1.0891	0.0106692	17.2333	-63334.5	-59873	3461.49	-47278.2	-45626	1652.18	-43250.4	-43858	-607.579	9.78927	152.154	152.167	0.01305	152.154	152.708	0.55408	152.154	152.584	0.42981
	9.79365	1.64765	1.66154	0.0138879	1.08653	1.23119	0.14466	1.0798	1.09142	0.0116229	17.2417	-63546.2	-60149	3397.23	-47473.5	-45817	1656.49	-43441.9	-44013	-571.15	9.79594	152.028	152.038	0.00918	152.028	152.576	0.54777	152.028	152.449	0.42069
	9.80031	1.64884	1.64288	-0.00596046	1.08886	1.23382	0.144958	1.08147	1.09416	0.0126958	17.25	-63757.7	-60431	3326.7	-47668.6	-46008	1660.56	-43633.1	-44164	-530.95	9.8026	151.903	151.908	0.00542	151.903	152.444	0.54121	151.903	152.314	0.41103
	9.80698	1.65033	1.62786	-0.022471	1.09148	1.23686	0.145376	1.08343	1.09714	0.0137091	17.2583	-63969.2	-60708	3261.18	-47863.6	-46204	1659.63	-43824.2	-44317	-492.75	9.80927	151.777	151.779	0.00161	151.777	152.312	0.53453	151.777	152.178	0.40072
	9.81365	1.65218	1.61636	-0.0358224	1.09434	1.24031	0.145972	1.08576	1.10036	0.0146031	17.2667	-64180.9	-60956	3224.91	-48058.9	-46414	1644.94	-44015.7	-44480	-464.321	9.81594	151.652	151.649	-0.00232	151.652	152.18	0.5281	151.652	152.041	0.38993
	9.82031	1.65439	1.60813	-0.0462532	1.09738	1.24401	0.146627	1.08838	1.10364	0.0152588	17.275	-64392.4	-61176	3216.39	-48254	-46647	1607.01	-44206.9	-44656	-449.121	9.8226	151.526	151.52	-0.00631	151.526	152.048	0.52226	151.526	151.905	0.37885
	9.82698	1.65695	1.60277	-0.0541806	1.1006	1.248	0.147402	1.0913	1.10698	0.015676	17.2833	-64603.9	-61382	3221.86	-48449.1	-46888	1561.08	-44398.1	-44855	-456.922	9.82927	151.4	151.39	-0.01019	151.4	151.917	0.51731	151.4	151.768	0.36776
	9.83365	1.65981	1.59997	-0.0598431	1.10406	1.25223	0.148177	1.09452	1.11026	0.0157356	17.2917	-64815.6	-61597	3218.6	-48644.4	-47128	1516.39	-44589.5	-45078	-488.492	9.83594	151.274	151.26	-0.01377	151.274	151.787	0.51343	151.274	151.631	0.35679
	9.84031	1.66309	1.59943	-0.0636578	1.10763	1.25664	0.149012	1.09792	1.11347	0.0155568	17.3	-65027.1	-61820	3207.07	-48839.5	-47364	1475.46	-44780.7	-45336	-555.293	9.8426	151.148	151.131	-0.01699	151.148	151.658	0.51034	151.148	151.494	0.34607
	9.84698	1.66667	1.60074	-0.0659227	1.11145	1.26129	0.149846	1.10143	1.11657	0.0151396	17.3083	-65238.5	-62045	3193.55	-49034.5	-47592	1442.53	-44971.9	-45617	-645.093	9.84927	151.022	151.002	-0.01997	151.022	151.53	0.50783	151.022	151.358	0.33545
	9.85365	1.67066	1.60372	-0.066936	1.11538	1.26612	0.15074	1.10519	1.11961	0.0144243	17.3167	-65450.3	-62272	3178.28	-49229.8	-47820	1409.84	-45163.3	-45909	-745.664	9.85594	150.897	150.874	-0.02276	150.897	151.403	0.50539	150.897	151.222	0.32485
	9.86031	1.67495	1.60807	-0.0668764	1.11943	1.27131	0.151873	1.10906	1.12259	0.0135303	17.325	-65661.8	-62489	3172.76	-49424.9	-48042	1382.91	-45354.5	-46206	-851.464	9.8626	150.773	150.747	-0.02563	150.773	151.276	0.50265	150.773	151.087	0.31424
	9.86698	1.67954	1.61362	-0.0659227	1.12361	1.27679	0.153184	1.11306	1.12557	0.012517	17.3333	-65873.2	-62702	3171.23	-49620	-48264	1355.98	-45545.7	-46486	-940.264	9.86927	150.65	150.621	-0.02891	150.65	151.149	0.49907	150.65	150.953	0.30333
	9.87365	1.68443	1.62017	-0.0642538	1.12796	1.28263	0.154674	1.11729	1.12861	0.0113249	17.3417	-66085	-62914	3170.96	-49815.3	-48481	1334.29	-45737.2	-46748	-1010.83	9.87594	150.527	150.495	-0.03284	150.527	151.022	0.4943	150.527	150.819	0.29194
	9.88031	1.68949	1.62762	-0.0618696	1.13249	1.28889	0.156403	1.12164	1.13171	0.0100732	17.35	-66296.4	-63134	3162.44	-50010.4	-48693	1317.36	-45928.4	-46989	-1060.64	9.8826	150.407	150.369	-0.03767	150.407	150.895	0.48804	150.407	150.686	0.27996
	9.88698	1.69474	1.63597	-0.0587702	1.13714	1.29551	0.15837	1.12629	1.13493	0.00864267	17.3583	-66507.9	-63364	3143.92	-50205.4	-48907	1298.43	-46119.6	-47213	-1093.44	9.88927	150.287	150.243	-0.04357	150.287	150.767	0.48018	150.287	150.554	0.26733
	9.89365	1.7001	1.64503	-0.0550747	1.14214	1.3026	0.160456	1.13118	1.13839	0.00721216	17.3667	-66719.6	-63594	3125.65	-50400.7	-49124	1276.74	-46311	-47426	-1115.01	9.89594	150.168	150.117	-0.05084	150.168	150.639	0.4707	150.168	150.422	0.25392
	9.90031	1.70553	1.65486	-0.0506639	1.14739	1.31017	0.16278	1.13636	1.14202	0.00566244	17.375	-66931.1	-63827	3104.13	-50595.8	-49349	1246.81	-46502.2	-47624	-1121.81	9.9026	150.05	149.99	-0.05949	150.05	150.51	0.45997	150.05	150.29	0.24008
	9.90698	1.71095	1.66529	-0.0456572	1.15305	1.31816	0.165105	1.14185	1.1459	0.00405312	17.3833	-67142.6	-64044	3098.6	-50790.9	-49572	1218.89	-46693.4	-47815	-1121.61	9.90927	149.932	149.862	-0.06956	149.932	150.38	0.44822	149.932	150.158	0.2259
	9.91365	1.71643	1.67638	-0.0400543	1.15907	1.32662	0.167549	1.14763	1.15007	0.00244379	17.3917	-67354.3	-64243	3111.33	-50986.2	-49786	1200.19	-46884.8	-48004	-1119.18	9.91594	149.814	149.734	-0.08089	149.814	150.25	0.43583	149.814	150.026	0.21153
	9.92031	1.7218	1.68794	-0.0338554	1.16551	1.3355	0.169992	1.15377	1.15454	0.00077486	17.4	-67565.8	-64431	3134.81	-51181.3	-49989	1192.26	-47076	-48200	-1123.98	9.9226	149.697	149.604	-0.09335	149.697	150.12	0.42301	149.697	149.894	0.19723
	9.92698	1.72716	1.69998	-0.0271797	1.17236	1.34486	0.172496	1.16026	1.15937	-0.00089407	17.4083	-67777.3	-64620	3157.29	-51376.3	-50177	1199.34	-47267.2	-48403	-1135.78	9.92927	149.58	149.473	-0.10681	149.58	149.99	0.40985	149.58	149.763	0.18293
	9.93365	1.73235	1.71244	-0.019908	1.1797	1.35469	0.174999	1.16706	1.16462	-0.00244379	17.4167	-67989	-64823	3166.02	-51571.6	-50359	1212.64	-47458.7	-48610	-1151.35	9.93594	149.463	149.342	-0.121	149.463	149.859	0.39637	149.463	149.631	0.16874
	9.94031	1.73748	1.72514	-0.0123382	1.18744	1.36495	0.177503	1.17415	1.17034	-0.0038147	17.425	-68200.5	-65034	3166.5	-51766.7	-50536	1230.71	-47649.9	-48824	-1174.15	9.9426	149.346	149.21	-0.13566	149.346	149.728	0.38272	149.346	149.5	0.15467
	9.94698	1.74242	1.73807	-0.00435114	1.19555	1.37573	0.180185	1.1816	1.1766	-0.00500679	17.4333	-68412	-65257	3154.97	-51961.8	-50719	1242.79	-47841.1	-49040	-1198.95	9.94927	149.229	149.078	-0.15068	149.229	149.598	0.36883	149.229	149.37	0.14079
	9.95365	1.74725	1.75101	0.00375509	1.20413	1.387	0.182867	1.18935	1.18339	-0.00596046	17.4417	-68623.7	-65480	3143.7	-52157.1	-50908	1249.09	-48032.5	-49267	-1234.52	9.95594	149.112	148.947	-0.16564	149.112	149.467	0.35477	149.112	149.239	0.12702
	9.96031	1.7519	1.76394	0.0120401	1.21307	1.3988	0.185728	1.19746	1.19066	-0.00679493	17.45	-68835.2	-65698	3137.18	-52352.2	-51104	1248.17	-48223.7	-49496	-1272.32	9.9626	148.996	148.816	-0.18036	148.996	149.337	0.3407	148.996	149.11	0.11325
	9.96698	1.75637	1.77664	0.0202656	1.22243	1.41096	0.188529	1.20592	1.19853	-0.00739098	17.4583	-69046.7	-65911	3135.66	-52547.2	-51306	1241.24	-48414.9	-49727	-1312.12	9.96927	148.881	148.686	-0.19479	148.881	149.207	0.32657	148.881	148.98	0.09924
	9.97365	1.76066	1.78909	0.0284314	1.23227	1.4236	0.191331	1.21474	1.20693	-0.00780821	17.4667	-69258.4	-66120	3138.39	-52742.5	-51499	1243.54	-48606.3	-49956	-1349.69	9.97594	148.765	148.557	-0.20862	148.765	149.078	0.31256	148.765	148.85	0.08511
	9.98031	1.76466	1.80107	0.0364184	1.24252	1.43653	0.194013	1.22392	1.21588	-0.00804663	17.475	-69469.9	-66329	3140.86	-52937.6	-51684	1253.62	-48797.5	-50173	-1375.49	9.9826	148.65	148.428	-0.22209	148.65	148.949	0.2985	148.65	148.72	0.07039
	9.98698	1.76841	1.81258	0.044167	1.25325	1.44976	0.196517	1.23346	1.22523	-0.00822544	17.4833	-69681.3	-66530	3151.34	-53132.7	-51861	1271.69	-48988.7	-50383	-1394.29	9.98927	148.535	148.3	-0.2352	148.535	148.82	0.28461	148.535	148.591	0.0552
	9.99365	1.77187	1.82343	0.051558	1.26445	1.46323	0.198781	1.24347	1.23507	-0.00840425	17.4917	-69893.1	-66723	3170.07	-53328	-52039	1289	-49180.1	-50580	-1399.86	9.99594	148.421	148.173	-0.24795	148.421	148.692	0.27102	148.421	148.46	0.03928
	10.0003	1.77509	1.83362	0.0585318	1.27608	1.47688	0.200808	1.25384	1.24532	-0.00852346	17.5	-70104.5	-66905	3199.55	-53523.1	-52225	1298.07	-49371.3	-50772	-1400.66	10.0026	148.306	148.046	-0.26059	148.306	148.564	0.25785	148.306	148.329	0.02247
	10.007	1.77795	1.84304	0.0650883	1.28818	1.49053	0.202358	1.26469	1.25605	-0.00864267	17.5083	-70316	-67078	3238.03	-53718.1	-52425	1293.14	-49562.5	-50957	-1394.46	10.0093	148.192	147.919	-0.27317	148.192	148.437	0.24503	148.192	148.197	0.00465
	10.0136	1.78051	1.85174	0.0712276	1.30069	1.50418	0.20349	1.27596	1.26714	-0.00882149	17.5167	-70527.8	-67247	3280.76	-53913.4	-52644	1269.45	-49754	-51136	-1382.03	10.0159	148.078	147.792	-0.28598	148.078	148.31	0.23246	148.078	148.064	-0.0143
	10.0203	1.78277	1.85972	0.0769496	1.31357	1.51771	0.204146	1.28776	1.27876	-0.0090003	17.525	-70739.2	-67406	3333.23	-54108.5	-52871	1237.52	-49945.2	-51317	-1371.83	10.0226	147.964	147.665	-0.29922	147.964	148.184	0.2197	147.964	147.93	-0.03433
	10.027	1.78474	1.867	0.0822544	1.3268	1.53095	0.204146	1.29998	1.2908	-0.00917912	17.5333	-70950.7	-67558	3392.71	-54303.6	-53108	1195.59	-50136.4	-51505	-1368.63	10.0293	147.851	147.538	-0.31304	147.851	148.058	0.20659	147.851	147.796	-0.05537
	10.0336	1.78641	1.87379	0.0873804	1.34027	1.54394	0.203669	1.31273	1.30332	-0.00941753	17.5417	-71162.4	-67706	3456.44	-54498.9	-53347	1151.9	-50327.8	-51709	-1381.21	10.0359	147.738	147.41	-0.32777	147.738	147.931	0.19276	147.738	147.661	-0.07725
	10.0403	1.78784	1.88017	0.0923276	1.35404	1.55652	0.202477	1.32596	1.31631	-0.00965595	17.55	-71373.9	-67859	3514.92	-54694	-53587	1106.97	-50519	-51923	-1404.01	10.0426	147.626	147.283	-0.34338	147.626	147.804	0.17798	147.626	147.526	-0.09966
	10.047	1.78897	1.88655	0.0975728	1.36799	1.56862	0.200629	1.33967	1.32978	-0.00989437	17.5583	-71585.4	-68027	3558.4	-54889	-53828	1061.04	-50710.2	-52141	-1430.81	10.0493	147.514	147.155	-0.35983	147.514	147.677	0.16231	147.514	147.392	-0.12225
	10.0536	1.78987	1.89328	0.103414	1.38211	1.58018	0.198066	1.35386	1.34373	-0.0101328	17.5667	-71797.1	-68212	3585.13	-55084.3	-54058	1026.35	-50901.6	-52356	-1454.38	10.0559	147.403	147.026	-0.37724	147.403	147.549	0.14549	147.403	147.259	-0.14472
	10.0603	1.79052	1.90079	0.110269	1.3963	1.59115	0.194848	1.36852	1.35809	-0.0104308	17.575	-72008.6	-68422	3586.6	-55279.4	-54280	999.421	-51092.8	-52560	-1467.18	10.0626	147.293	146.897	-0.39554	147.293	147.421	0.12761	147.293	147.126	-0.16671
	10.067	1.79094	1.90967	0.118732	1.41054	1.60146	0.190914	1.38354	1.37287	-0.0106692	17.5833	-72220.1	-68649	3571.08	-55474.5	-54489	985.494	-51284	-52758	-1473.98	10.0693	147.183	146.769	-0.41455	147.183	147.292	0.1089	147.183	146.996	-0.18782
	10.0736	1.79118	1.92076	0.12958	1.42479	1.61105	0.186265	1.39898	1.38801	-0.0109673	17.5917	-72431.8	-68894	3537.81	-55669.8	-54687	982.8	-51475.5	-52950	-1474.55	10.0759	147.074	146.64	-0.4341	147.074	147.164	0.08989	147.074	146.867	-0.2076
	10.0803	1.79118	1.93483	0.143647	1.43898	1.62005	0.181079	1.41466	1.40345	-0.0112057	17.6	-72643.3	-69153	3490.29	-55864.9	-54882	982.872	-51666.7	-53146	-1479.35	10.0826	146.965	146.511	-0.45394	146.965	147.036	0.07105	146.965	146.74	-0.22578
	10.087	1.79094	1.95283	0.161886	1.45304	1.62834	0.175297	1.43051	1.41913	-0.0113845	17.6083	-72854.8	-69424	3430.77	-56059.9	-55082	977.945	-51857.9	-53346	-1488.15	10.0893	146.857	146.383	-0.47373	146.857	146.91	0.05287	146.857	146.614	-0.24241
	10.0936	1.79052	1.97577	0.185251	1.46681	1.63597	0.169158	1.44649	1.4351	-0.0113845	17.6167	-73066.5	-69710	3356.5	-56255.3	-55298	957.251	-52049.3	-53551	-1501.72	10.0959	146.748	146.255	-0.49311	146.748	146.784	0.036	146.748	146.491	-0.25725
	10.1003	1.78993	2.00474	0.214815	1.48028	1.643	0.162721	1.46246	1.45113	-0.0113249	17.625	-73278	-69994	3283.97	-56450.3	-55523	927.323	-52240.5	-53763	-1522.52	10.1026	146.64	146.128	-0.51182	146.64	146.66	0.02063	146.64	146.369	-0.27042
	10.107	1.78909	2.0408	0.25171	1.49339	1.6495	0.156105	1.47843	1.46729	-0.0111461	17.6333	-73489.4	-70278	3211.45	-56645.4	-55763	882.396	-52431.7	-53972	-1540.32	10.1093	146.531	146.001	-0.52977	146.531	146.538	0.00697	146.531	146.249	-0.28211
	10.1136	1.78802	2.08473	0.296712	1.50603	1.65552	0.149488	1.49417	1.48338	-0.0107884	17.6417	-73701.2	-70549	3152.18	-56840.7	-56004	836.702	-52623.1	-54181	-1557.89	10.1159	146.421	145.875	-0.54687	146.421	146.416	-0.005	146.421	146.129	-0.2926
	10.1203	1.78683	2.13724	0.350416	1.51807	1.66112	0.143051	1.50967	1.4993	-0.0103712	17.65	-73912.7	-70800	3112.66	-57035.8	-56237	798.774	-52814.3	-54392	-1577.69	10.1226	146.311	145.748	-0.56332	146.311	146.296	-0.01561	146.311	146.009	-0.30231
	10.127	1.78546	2.19887	0.413418	1.52957	1.66643	0.136852	1.52481	1.51503	-0.00977516	17.6583	-74124.1	-71038	3086.13	-57230.8	-56464	766.847	-53005.5	-54613	-1607.49	10.1293	146.201	145.622	-0.579	146.201	146.176	-0.02522	146.201	145.89	-0.31138
	10.1336	1.78397	2.2698	0.485837	1.54042	1.67137	0.130951	1.53953	1.53041	-0.00911951	17.6667	-74335.9	-71265	3070.87	-57426.2	-56687	739.153	-53196.9	-54847	-1650.06	10.1359	146.09	145.495	-0.59426	146.09	146.055	-0.03427	146.09	145.77	-0.32013
	10.1403	1.78248	2.34973	0.567257	1.55061	1.6762	0.125587	1.55371	1.54537	-0.00834465	17.675	-74547.3	-71488	3059.34	-57621.2	-56916	705.226	-53388.1	-55087	-1698.86	10.1426	145.978	145.369	-0.60915	145.978	145.934	-0.04351	145.978	145.649	-0.32889
	10.147	1.78093	2.43825	0.65732	1.56009	1.68091	0.120819	1.5673	1.55985	-0.00745058	17.6833	-74758.8	-71695	3063.82	-57816.3	-57146	670.298	-53579.3	-55334	-1754.66	10.1493	145.865	145.242	-0.624	145.865	145.812	-0.05341	145.865	145.528	-0.33766
	10.1536	1.77956	2.53451	0.754952	1.56885	1.68556	0.116706	1.58024	1.57368	-0.00655651	17.6917	-74970.6	-71880	3090.55	-58011.6	-57378	633.604	-53770.8	-55573	-1802.23	10.1559	145.753	145.114	-0.63914	145.753	145.688	-0.0645	145.753	145.406	-0.3466
	10.1603	1.77824	2.63757	0.85932	1.5769	1.69021	0.113308	1.5924	1.58685	-0.00554323	17.7	-75182	-72051	3131.03	-58206.7	-57604	602.677	-53962	-55806	-1844.03	10.1626	145.64	144.985	-0.65469	145.64	145.563	-0.07706	145.64	145.284	-0.35578
	10.167	1.77717	2.74646	0.969291	1.58429	1.69492	0.110626	1.60378	1.59931	-0.00447035	17.7083	-75393.5	-72229	3164.5	-58401.7	-57813	588.749	-54153.2	-56032	-1878.83	10.1693	145.528	144.857	-0.67091	145.528	145.436	-0.09131	145.528	145.162	-0.36526
	10.1736	1.7764	2.86049	1.08409	1.59109	1.69969	0.1086	1.61427	1.61099	-0.00327826	17.7167	-75605.2	-72429	3176.23	-58597.1	-58010	587.055	-54344.6	-56256	-1911.4	10.1759	145.416	144.728	-0.68777	145.416	145.308	-0.10716	145.416	145.041	-0.37491
	10.1803	1.77592	2.97916	1.20324	1.59734	1.70457	0.107229	1.62387	1.62196	-0.00190735	17.725	-75816.7	-72655	3161.71	-58792.1	-58198	594.128	-54535.8	-56482	-1946.21	10.1826	145.304	144.599	-0.7053	145.304	145.179	-0.12451	145.304	144.919	-0.38474
	10.187	1.77574	3.10272	1.32698	1.60313	1.70958	0.106454	1.63269	1.63215	-0.000536442	17.7333	-76028.2	-72912	3116.19	-58987.2	-58387	600.2	-54727	-56703	-1976.01	10.1893	145.193	144.47	-0.72336	145.193	145.05	-0.14311	145.193	144.798	-0.39476
	10.1936	1.77592	3.23224	1.45632	1.60855	1.71465	0.106096	1.64062	1.64157	0.000953674	17.7417	-76239.9	-73177	3062.92	-59182.5	-58578	604.506	-54918.4	-56924	-2005.58	10.1959	145.083	144.341	-0.74178	145.083	144.92	-0.16242	145.083	144.678	-0.40483
	10.2003	1.77646	3.36945	1.59299	1.61368	1.71995	0.106275	1.64783	1.65027	0.00244379	17.75	-76451.4	-73432	3019.4	-59377.6	-58769	608.579	-55109.6	-57141	-2031.38	10.2026	144.973	144.212	-0.76049	144.973	144.791	-0.18209	144.973	144.557	-0.4152
	10.207	1.77729	3.51667	1.73938	1.61862	1.72532	0.106692	1.65439	1.65826	0.0038743	17.7583	-76662.9	-73675	2987.87	-59572.7	-58963	609.651	-55300.8	-57358	-2057.18	10.2093	144.863	144.084	-0.77927	144.863	144.662	-0.20164	144.863	144.437	-0.4257
	10.2136	1.77848	3.67647	1.89799	1.62345	1.73086	0.107408	1.66035	1.66559	0.00524521	17.7667	-76874.6	-73906	2968.6	-59768	-59156	611.957	-55492.3	-57578	-2085.75	10.2159	144.754	143.956	-0.79757	144.754	144.533	-0.22041	144.754	144.318	-0.43618
	10.2203	1.77985	3.85112	2.07126	1.62822	1.73652	0.108302	1.66583	1.67227	0.0064373	17.775	-77086.1	-74137	2949.08	-59963	-59355	608.03	-55683.5	-57802	-2118.55	10.2226	144.644	143.829	-0.81485	144.644	144.406	-0.238	144.644	144.197	-0.44649
	10.227	1.7814	4.04179	2.26039	1.63305	1.74224	0.109196	1.67108	1.67847	0.00739098	17.7833	-77297.6	-74367	2930.56	-60158.1	-59561	597.102	-55874.7	-58038	-2163.35	10.2293	144.533	143.702	-0.83095	144.533	144.279	-0.2541	144.533	144.077	-0.4564
	10.2336	1.78295	4.24802	2.46507	1.63782	1.7482	0.110388	1.67602	1.68413	0.00810623	17.7917	-77509.3	-74604	2905.29	-60353.4	-59784	569.409	-56066.1	-58277	-2210.92	10.2359	144.422	143.576	-0.84568	144.422	144.153	-0.26864	144.422	143.956	-0.46587
	10.2403	1.78444	4.46683	2.68239	1.6427	1.75416	0.111461	1.68085	1.68937	0.00852346	17.8	-77720.8	-74850	2870.77	-60548.5	-60021	527.481	-56257.3	-58522	-2264.72	10.2426	144.31	143.451	-0.85908	144.31	144.028	-0.28175	144.31	143.835	-0.47463
	10.247	1.78564	4.69267	2.90704	1.64759	1.7603	0.112712	1.68556	1.69432	0.00876188	17.8083	-77932.2	-75111	2821.24	-60743.6	-60261	482.553	-56448.5	-58764	-2315.52	10.2493	144.197	143.325	-0.87154	144.197	143.903	-0.29361	144.197	143.714	-0.48262
	10.2536	1.78635	4.91714	3.13079	1.65266	1.76638	0.113726	1.69021	1.69903	0.00882149	17.8167	-78144	-75390	2753.97	-60938.9	-60504	434.86	-56639.9	-58993	-2353.09	10.2559	144.084	143.2	-0.88322	144.084	143.779	-0.3047	144.084	143.594	-0.48971
	10.2603	1.78635	5.12958	3.34322	1.65778	1.77252	0.114739	1.69486	1.70362	0.00876188	17.825	-78355.5	-75667	2688.45	-61133.9	-60738	395.932	-56832.4	-59209	-2376.62	10.2626	143.97	143.076	-0.89448	143.97	143.655	-0.31525	143.97	143.474	-0.49603
	10.267	1.78534	5.31793	3.53259	1.66309	1.7786	0.115514	1.69951	1.70809	0.00858307	17.8333	-78566.9	-75940	2626.93	-61329	-60965	364.004	-57079	-59410	-2331.04	10.2693	143.857	142.951	-0.90563	143.857	143.531	-0.32591	143.857	143.355	-0.50169
	10.2736	1.78301	5.46998	3.68696	1.66857	1.78444	0.115871	1.70422	1.71262	0.00840425	17.8417	-78778.7	-76198	2580.66	-61524.3	-61184	340.311	-57325.8	-59605	-2279.16	10.2759	143.744	142.827	-0.91701	143.744	143.407	-0.33694	143.744	143.237	-0.50681
	10.2803	1.77914	5.57488	3.79574	1.67412	1.79011	0.115991	1.70898	1.71727	0.00828505	17.85	-78990.1	-76442	2548.14	-61719.4	-61395	324.383	-57572.4	-59799	-2226.58	10.2826	143.632	142.703	-0.92894	143.632	143.283	-0.34887	143.632	143.12	-0.51171
	10.287	1.77354	5.62465	3.85112	1.67984	1.79535	0.115514	1.71387	1.72204	0.00816584	17.8583	-79201.6	-76677	2524.61	-61914.5	-61602	312.455	-57819	-60003	-2184	10.2893	143.52	142.579	-0.94146	143.52	143.159	-0.36169	143.52	143.004	-0.51666
	10.2936	1.76597	5.61577	3.8498	1.68574	1.80018	0.114441	1.71888	1.72698	0.00810623	17.8667	-79413.3	-76907	2506.34	-62109.8	-61799	310.762	-58065.9	-60219	-2153.12	10.2959	143.41	142.456	-0.95451	143.41	143.035	-0.37545	143.41	142.888	-0.52196
	10.3003	1.75631	5.55038	3.79407	1.6917	1.80441	0.112712	1.72412	1.73223	0.00810623	17.875	-79624.8	-77143	2481.82	-62304.8	-61994	310.834	-58312.5	-60445	-2132.54	10.3026	143.301	142.333	-0.9678	143.301	142.911	-0.38999	143.301	142.773	-0.5278
	10.307	1.74457	5.43684	3.69227	1.69772	1.80799	0.110269	1.72961	1.73771	0.00810623	17.8833	-79836.3	-77377	2459.3	-62499.9	-62185	314.906	-58559	-60684	-2124.96	10.3093	143.192	142.211	-0.98085	143.192	142.787	-0.40471	143.192	142.658	-0.53429
	10.3136	1.73074	5.28991	3.55917	1.70386	1.81097	0.10711	1.73539	1.74344	0.00804663	17.8917	-80048	-77610	2438.03	-62695.2	-62380	315.213	-58805.9	-60928	-2122.09	10.3159	143.083	142.09	-0.99331	143.083	142.664	-0.41914	143.083	142.542	-0.54133
	10.3203	1.71494	5.13017	3.41523	1.70994	1.81323	0.103295	1.74141	1.74946	0.00804663	17.9	-80259.5	-77838	2421.5	-62890.3	-62581	309.285	-59052.5	-61182	-2129.51	10.3226	142.975	141.97	-1.00475	142.975	142.542	-0.43285	142.975	142.426	-0.54878
	10.327	1.6976	4.98283	3.28523	1.71608	1.81484	0.0987649	1.74773	1.75571	0.00798702	17.9083	-80471	-78061	2409.98	-63085.4	-62792	293.357	-59299.1	-61436	-2136.93	10.3293	142.866	141.851	-1.01518	142.866	142.421	-0.44542	142.866	142.31	-0.55641
	10.3336	1.679	4.87524	3.19624	1.72216	1.81603	0.0938773	1.75422	1.76221	0.00798702	17.9167	-80682.7	-78282	2400.71	-63326.4	-63017	309.416	-59545.9	-61683	-2137.05	10.3359	142.757	141.733	-1.02425	142.757	142.301	-0.45646	142.757	142.194	-0.5638
	10.3403	1.65963	4.83477	3.17514	1.72824	1.81681	0.0885725	1.76096	1.76895	0.00798702	17.925	-80894.2	-78489	2405.19	-63599.2	-63244	355.184	-59792.5	-61926	-2133.47	10.3426	142.648	141.616	-1.03181	142.648	142.182	-0.46575	142.648	142.077	-0.57077
	10.347	1.6402	4.88514	3.24494	1.73432	1.81752	0.0832081	1.76781	1.7758	0.00798702	17.9333	-81105.7	-78684	2421.67	-63872	-63475	396.952	-60039.1	-62159	-2119.89	10.3493	142.537	141.5	-1.03772	142.537	142.064	-0.47309	142.537	141.961	-0.57686
	10.3536	1.62131	5.04357	3.42226	1.7404	1.81836	0.0779629	1.77479	1.78289	0.00810623	17.9417	-81317.4	-78859	2458.4	-64145	-63702	443.047	-60286	-62392	-2106.02	10.3559	142.426	141.384	-1.04177	142.426	141.948	-0.47844	142.426	141.844	-0.58162
	10.3603	1.60378	5.31793	3.71414	1.74659	1.81961	0.0730157	1.78182	1.79005	0.00822544	17.95	-81528.9	-79011	2517.87	-64417.8	-63923	494.814	-60532.6	-62623	-2090.44	10.3626	142.313	141.27	-1.04385	142.313	141.831	-0.48196	142.313	141.729	-0.58478
	10.367	1.58834	5.70446	4.11612	1.75291	1.82152	0.0686049	1.78897	1.79732	0.00834465	17.9583	-81740.4	-79140	2600.35	-64690.6	-64146	544.582	-60779.1	-62859	-2079.86	10.3693	142.2	141.155	-1.04416	142.2	141.716	-0.48382	142.2	141.613	-0.58616
	10.3736	1.57577	6.18702	4.61125	1.75941	1.82438	0.0649691	1.79625	1.80465	0.00840425	17.9667	-81952.1	-79245	2707.08	-64963.7	-64372	591.677	-61026	-63097	-2070.98	10.3759	142.085	141.042	-1.04261	142.085	141.6	-0.48441	142.085	141.499	-0.58562
	10.3803	1.56695	6.73765	5.1707	1.76615	1.82843	0.0622869	1.80364	1.81216	0.00852346	17.975	-82163.6	-79324	2839.56	-65236.4	-64614	622.445	-61272.6	-63332	-2059.4	10.3826	141.969	140.93	-1.03939	141.969	141.485	-0.48393	141.969	141.386	-0.58335
	10.387	1.56248	7.31844	5.75596	1.77318	1.83398	0.0607967	1.81121	1.81973	0.00852346	17.9833	-82375	-79363	3012.04	-65509.2	-64864	645.212	-61519.2	-63566	-2046.82	10.3893	141.852	140.817	-1.03462	141.852	141.37	-0.48256	141.852	141.273	-0.57954
	10.3936	1.56283	7.88498	6.32215	1.78057	1.84107	0.0604987	1.81907	1.82754	0.00846386	17.9917	-82586.8	-79346	3240.77	-65782.3	-65124	658.307	-61766.1	-63797	-2030.94	10.3959	141.734	140.706	-1.02872	141.734	141.254	-0.48053	141.734	141.16	-0.57453
	10.4003	1.56856	8.39108	6.82253	1.7885	1.84995	0.0614524	1.82736	1.83564	0.00828505	18	-82798.2	-79262	3536.24	-66055.1	-65386	669.075	-62012.6	-64034	-2021.36	10.4026	141.616	140.594	-1.02204	141.616	141.138	-0.47814	141.616	141.048	-0.56874
	10.407	1.57982	8.79377	7.21395	1.7969	1.8605	0.0635982	1.83606	1.84405	0.00798702	18.0083	-83009.7	-79094	3915.72	-66327.8	-65638	689.843	-62259.2	-64270	-2010.78	10.4093	141.498	140.483	-1.01501	141.498	141.022	-0.47565	141.498	140.935	-0.56273
	10.4136	1.59657	9.05788	7.46131	1.8059	1.87284	0.066936	1.84542	1.85293	0.00751019	18.0167	-83221.5	-78844	4377.45	-66600.9	-65883	717.938	-62506.1	-64498	-1991.91	10.4159	141.38	140.372	-1.00821	141.38	140.906	-0.47356	141.38	140.823	-0.55694
	10.4203	1.6188	9.15992	7.54112	1.81556	1.88684	0.0712872	1.85537	1.86241	0.00703335	18.025	-83432.9	-78534	4898.93	-66873.7	-66110	763.705	-62752.7	-64718	-1965.33	10.4226	141.262	140.26	-1.00208	141.262	140.79	-0.47219	141.262	140.71	-0.55206
	10.427	1.64598	9.0906	7.44462	1.82599	1.90234	0.0763536	1.86598	1.87254	0.00655651	18.0333	-83644.4	-78176	5468.4	-67146.5	-66325	821.473	-62999.3	-64921	-1921.75	10.4293	141.145	140.148	-0.99694	141.145	140.673	-0.47177	141.145	140.596	-0.54836
	10.4336	1.67781	8.85534	7.17753	1.83719	1.91933	0.0821352	1.87737	1.88345	0.00607967	18.0417	-83856.1	-77820	6036.14	-67419.6	-66533	886.568	-63246.1	-65113	-1866.87	10.4359	141.028	140.035	-0.99301	141.028	140.556	-0.47236	141.028	140.482	-0.54609
	10.4403	1.71351	8.4728	6.75929	1.84917	1.93745	0.0882745	1.88947	1.89513	0.00566244	18.05	-84067.6	-77504	6563.61	-67692.3	-66745	947.336	-63492.7	-65304	-1811.29	10.4426	140.913	139.923	-0.99039	140.913	140.439	-0.47427	140.913	140.367	-0.54556
	10.447	1.7525	7.9723	6.2198	1.86193	1.95652	0.0945926	1.90228	1.90771	0.00542402	18.0583	-84279.1	-77258	7021.09	-67965.1	-66965	1000.1	-63739.3	-65512	-1772.71	10.4493	140.798	139.809	-0.9889	140.798	140.321	-0.47749	140.798	140.252	-0.54663
	10.4536	1.79416	7.38972	5.59556	1.8754	1.97637	0.10097	1.91581	1.92112	0.00530481	18.0667	-84490.8	-77126	7364.82	-68238.2	-67187	1051.2	-63986.2	-65741	-1754.84	10.4559	140.685	139.696	-0.98836	140.685	140.203	-0.48208	140.685	140.135	-0.54925
	10.4603	1.83767	6.76352	4.92585	1.88965	1.99676	0.10711	1.93	1.93536	0.00536442	18.075	-84702.3	-77122	7580.3	-68511	-67412	1098.97	-64232.7	-65992	-1759.26	10.4626	140.572	139.583	-0.98848	140.572	140.084	-0.48798	140.572	140.019	-0.55319
	10.467	1.88249	6.13022	4.24773	1.90461	2.01762	0.11301	1.94484	1.95056	0.00572205	18.0833	-84913.8	-77262	7651.77	-68783.7	-67634	1149.73	-64479.3	-66268	-1788.68	10.4693	140.459	139.471	-0.98878	140.459	139.964	-0.49502	140.459	139.901	-0.55802
	10.4736	1.92803	5.52136	3.59333	1.92022	2.03872	0.118494	1.96034	1.96666	0.00631809	18.0917	-85125.5	-77558	7567.51	-69056.8	-67854	1202.83	-64726.2	-66546	-1819.8	10.4759	140.347	139.359	-0.98872	140.347	139.845	-0.5027	140.347	139.784	-0.5632
	10.4803	1.97375	4.96125	2.9875	1.9365	2.06	0.123501	1.97649	1.98358	0.00709295	18.1	-85337	-77985	7351.98	-69329.6	-68078	1251.6	-64972.8	-66822	-1849.22	10.4826	140.235	139.247	-0.98789	140.235	139.725	-0.51058	140.235	139.667	-0.56833
	10.487	2.01917	4.466	2.44683	1.95336	2.08139	0.128031	1.99318	2.00135	0.00816584	18.1083	-85548.5	-78512	7036.46	-69602.4	-68308	1294.36	-65219.4	-67085	-1865.64	10.4893	140.123	139.137	-0.98598	140.123	139.605	-0.51826	140.123	139.55	-0.57286
	10.4936	2.06387	4.0437	1.97983	1.97077	2.10279	0.132024	2.01046	2.02	0.00953674	18.1167	-85760.2	-79115	6645.19	-69875.5	-68552	1323.46	-65466.2	-67331	-1864.76	10.4959	140.01	139.027	-0.98264	140.01	139.485	-0.52524	140.01	139.434	-0.5762
	10.5003	2.1075	3.69549	1.58799	1.98865	2.12407	0.135422	2.02829	2.03937	0.0110865	18.125	-85971.7	-79731	6240.67	-70148.2	-68798	1350.23	-65712.8	-67567	-1854.18	10.5026	139.897	138.919	-0.97775	139.897	139.365	-0.53125	139.897	139.318	-0.57822
	10.507	2.14964	3.41719	1.26755	2.00689	2.14517	0.138283	2.04647	2.05946	0.0129938	18.1333	-86183.1	-80344	5839.14	-70421	-69047	1373.99	-65959.4	-67793	-1833.6	10.5093	139.782	138.811	-0.9712	139.782	139.247	-0.53579	139.782	139.204	-0.57852
	10.5136	2.19017	3.20137	1.01119	2.02537	2.16591	0.140548	2.065	2.07996	0.0149608	18.1417	-86394.9	-80918	5476.87	-70694.1	-69293	1401.09	-66206.3	-68018	-1811.73	10.5159	139.667	138.704	-0.96309	139.667	139.129	-0.53859	139.667	139.09	-0.57715
	10.5203	2.22886	3.03859	0.809729	2.04384	2.18612	0.142276	2.08354	2.10083	0.0172853	18.15	-86606.4	-81436	5170.35	-70966.9	-69536	1430.86	-66452.9	-68235	-1782.15	10.5226	139.552	138.598	-0.95374	139.552	139.012	-0.53954	139.552	138.978	-0.57423
[truncated: 3,821 more rows]

## Sheet: Figure 4B (Phos-EAR)
		Raw data, Three replicates with triplicates																																					Average of the triplicates within each replicate
[truncated: 106 more rows]
[truncated: 13 more columns]

[truncated: 11 more sheets: Figure 4B (Glu-EAR, Gus-EAR), Figure 5B, Figure 5C, Figure 6B, Figure 7B, Figure 7C, Supplemental Figure 1, Supplemental Figure 2, Supplemental Figure 3, Supplemental Figure 4, Methods 3.4, compd. 8,12,15]
